# Supplementary material for: Single-trial cross-area neural population dynamics during long-term skill learning
Source: Nat Commun. 2020 Aug 13;11:4057. doi: 10.1038/s41467-020-17902-1 (PMC7426952; doi:10.1038/s41467-020-17902-1)
Supplement: Supplementary file 4 — Source Data [file 41467_2020_17902_MOESM4_ESM.xlsx]

## Sheet: Figure 1
Figure 1 b
Early Example Reaches
	Trajectory 1		Trajectory 2		Trajectory 3		Trajectory 4		Trajectory 5		Trajectory 6		Trajectory 7		Trajectory 8			Ex. Trial No.	Reaction time	Reach duration	Success
	x pos	y pos	x pos	y pos	x pos	y pos	x pos	y pos	x pos	y pos	x pos	y pos	x pos	y pos	x pos	y pos		1	0.384653	2.13463	0
	3.15383	2.07473	3.067	2.45291	1.20906	2.39738	4.65126	3.58437	5.11603	2.18326	3.50804	2.27633	5.4487	4.26276	4.45606	2.45434		2	0.799414	0.182354	0
	3.19206	2.09862	3.03194	3.65061	1.26602	2.56827	4.7788	4.25014	5.02495	2.98805	3.51592	2.61032	5.35083	4.342	4.34213	2.58726		3	1.5054	2.34217	0
	3.30049	2.24299	3.39853	3.9416	1.304	2.96703	4.99264	4.15154	5.05649	3.58551	3.50296	3.51917	5.31603	4.63734	4.13326	2.72018		4	0.249239	0.107152	0
	3.22768	2.57263	3.39985	3.9418	1.6268	3.36578	5.12728	4.21391	5.37398	3.91049	3.9555	3.98701	5.40753	4.79363	4.03832	2.94804		5	0.25911	0.129966	0
	3.0889	3.74555	4.26296	4.49036	1.91163	3.65061	5.19352	4.45376	5.51503	4.57573	4.34213	4.4861	6.99808	6.38763	4.84124	3.76425		6	0.181819	1.92422	0
	3.29778	4.04936	4.69725	4.82494	2.61419	3.97341	5.32685	4.66775	5.78383	5.13928	4.85482	4.94182	7.18764	6.95531	5.31562	4.46037		7	3.07577	0.758989	0
	3.67754	4.42913	4.98767	4.86025	3.12688	4.09684	5.38752	4.77907	6.41636	5.76963	5.38649	5.39754	7.58104	7.41886	5.39792	4.59383		8	2.71835	0.245473	0
	4.24719	4.78991	5.08328	4.67442	3.88641	4.22026	5.50856	4.91194	7.69305	7.36962	5.78525	5.81528	8.10274	7.07127	6.98484	5.86679		9	0.208853	0.177398	0
	4.40735	4.92196	5.07774	4.50882	4.28517	4.54306	5.60179	5.2598	7.85009	7.39488	6.27895	6.23302	8.62444	6.72368	7.13926	6.41308		10	0.439908	0.164331	1
	4.69894	5.26026	5.07808	4.42091	4.55101	4.67598	5.71714	5.59664	8.00468	7.38812	7.11443	6.65077	8.54858	6.25525	7.47065	6.36004		11	0.199636	3.28393	1
	4.83333	5.44854	5.07396	4.3493	4.79785	4.73294	5.95791	5.81637	8.02036	7.00969	7.26634	6.66976			7.7054	5.9616
	4.82347	5.53552	5.11025	4.27188	5.06369	4.94182	6.03322	5.56559	7.91156	6.29313	7.4942	6.30898			7.69028	5.98572
	4.95492	5.77273	5.16784	4.22586	5.27256	5.1317	5.91038	4.93035	7.82653	6.1401					7.78614	5.9372
	4.92723	5.75655	5.23976	4.2803	5.57638	5.15069	5.97353	4.7542	7.77813	6.18807
	5.05641	5.91559	5.28517	4.26759	5.82323	5.37855	5.66191	4.13786	7.7662	6.11902
	5.1158	5.91076	5.34891	4.34268	5.91817	5.73933	5.6136	3.74246	7.73134	5.89239
	5.48663	5.90133	5.4254	4.51675	6.14603	6.08112	5.49231	3.42918	7.66148	5.79928
	4.41524	4.80384	5.88469	5.0411	6.22198	6.19505	5.03973	3.43636	7.57067	5.37739
	4.46591	4.66688	6.31042	5.47398	6.56377	6.65077	4.89488	3.84322	7.56562	5.31954
	4.517	4.53939	6.59488	5.62686	7.70307	7.23941	5.20551	4.25201	7.54003	5.3099
	4.48728	4.49931	7.47521	5.64439	8.12082	6.85964	5.48682	4.66997	7.46742	5.3715
	4.46604	4.33177	7.62712	5.72034	8.23475	6.34695	5.76559	5.1429	7.05747	4.97979
	4.43305	4.2508			8.04486	6.04314	6.54911	5.64474	6.92455	4.84687
	4.3444	4.12583					8.13013	6.42417	6.77264	4.97979
	4.315	3.8319					8.27531	6.12147	6.73467	4.8089
	4.19175	3.51847					8.21428	5.98854	6.58276	4.97979
	4.09038	3.16918							6.56377	4.8089
	4.0963	3.07128							6.52579	4.86586
	3.91177	2.76715							6.49731	4.77092
	3.8105	2.69242							6.46883	4.86586
	3.66689	2.62528							6.42136	4.67598
	3.53671	2.72016							6.37389	4.75193
	3.3642	3.05076							6.14603	4.73294
	3.24515	3.37428							6.10805	4.638
	3.49754	3.98408							5.76626	4.33419
	3.69004	3.75886							5.50042	4.39115
	4.02978	3.98394							5.76626	5.01777
	4.32965	4.28422							6.43172	5.82838
	5.11979	5.47249							7.83087	6.9828
	5.20109	5.69112							8.27671	6.84144
	5.35105	5.93713							8.39657	6.45925
	6.07007	6.70773							8.3612	6.27668
	7.07646	7.56221							8.29422	6.17541
	7.46679	7.89982
	8.01566	7.52285
	7.94988	6.7457
	7.94186	6.18757
Late Example Reaches
	Trajectory 1		Trajectory 2		Trajectory 3		Trajectory 4		Trajectory 5		Trajectory 6		Trajectory 7		Trajectory 8			Ex. Trial No.	Reaction time	Reach duration	Success
	x pos	y pos	x pos	y pos	x pos	y pos	x pos	y pos	x pos	y pos	x pos	y pos	x pos	y pos	x pos	y pos		1	-0.0430515	0.192184	1
	2.48055	1.89067	1.17035	1.41596	1.82996	3.02706	2.44257	1.39697	1.32226	2.13752	3.15232	2.95882	3.37669	1.76409	3.8872	1.9836		2	0.0686054	0.22528	1
	2.63245	2.19448	1.22732	1.64382	1.9105	3.01807	2.40459	1.52989	1.45518	2.36538	3.19356	3.04191	3.32081	1.79961	3.83793	2.07609		3	0.153925	0.126812	1
	2.73319	2.98476	1.28428	1.87168	1.92977	3.0282	2.44257	1.87168	1.58809	2.4983	3.24374	3.13129	3.08817	2.91604	3.83496	2.20724		4	0.0722919	0.38527	1
	3.29821	3.381	1.26529	2.13752	1.87709	3.03362	2.78436	2.34639	2.68041	2.99117	3.33314	3.20913	3.99961	3.42873	3.90306	2.54978		5	0.196032	0.444334	0
	4.0423	3.77328	1.36023	2.38437	1.80907	3.04716	3.2021	3.04896	3.36761	2.67035	3.47733	3.33551	4.98701	3.99838	3.95856	2.74328		6	0.0299392	0.123576	1
	4.42046	4.05348	1.37922	2.61223	1.782	3.05327	3.79074	2.99199	4.02523	2.95496	3.69854	3.49352	5.70857	4.58702	4.0333	2.77355		7	0.0625024	0.157696	0
	5.28776	4.4553	1.84065	3.24823	1.75683	3.06259	4.22747	3.02997	4.40379	3.17712	3.935	3.61727	6.05036	4.83386	4.18502	2.87893		8	0.0967858	0.0939214	0
	5.38581	4.63974	2.33256	3.37451	1.86498	3.09645	4.45175	3.40799	4.79884	3.5549	4.12899	3.75062	6.54405	5.23262	4.49177	3.16268		9	0.004462	0.155525	0
	6.27646	5.44925	3.02473	3.55173	2.50129	3.02135	4.72277	3.63684	4.63472	3.63668	4.65391	4.01009	7.01876	5.63137	4.94485	3.591		10	0.339228	0.331244	1
	7.16711	6.25876	3.70088	3.88857	3.13912	3.18057	4.96493	3.88925	5.34668	4.17654	4.95716	4.24595	7.91121	6.08709	5.39966	3.96572		11	-0.0094645	0.138977	0
	7.3299	6.39147	4.16183	4.14795	3.82985	3.52338	5.29716	4.26949	5.48037	4.44368	5.2633	4.43563	8.55682	5.72632	5.75225	4.25281
	7.7474	6.89378	4.61189	4.41103	4.54929	3.85313	5.51504	4.55543	7.18747	5.80557	5.40118	4.68933	8.63277	5.53643	6.21537	4.72402			* negative reaction time happens when rat is in motion before the door actually opens
	8.17005	6.71445	4.88996	4.69857	5.05263	4.22834	7.22791	5.63846	7.23899	5.90703	7.14934	6.06179			6.53638	5.01981
	8.37901	5.92622	5.16401	4.91241	5.32566	4.52954	7.54971	5.57927	7.63572	6.05716	7.27081	6.11153			6.7579	5.18086
			5.37841	5.14582	5.43268	4.66562	7.61596	5.47485	7.76444	5.69322	7.64541	5.86219			8.05618	6.00683
			5.46424	5.18777	7.17532	5.96792	7.61957	5.47741	7.70993	5.6628	7.73139	5.59966			8.41233	5.84947
			7.14934	6.48128	7.29927	6.23557					7.76826	5.59853			8.29784	5.63024
			7.2365	6.46585	7.63809	6.39519
			7.73387	6.8534	7.73061	5.88099
			7.97644	6.44128	7.658	5.70622
			7.7404	5.86825
			7.62712	5.72034
Figure 1 c
M2 Early PETH
	Time:	-3	-2.99	-2.98	-2.97	-2.96	-2.95	-2.94	-2.93	-2.92	-2.91	-2.9	-2.89	-2.88	-2.87	-2.86	-2.85	-2.84	-2.83	-2.82	-2.81	-2.8	-2.79	-2.78	-2.77	-2.76	-2.75	-2.74	-2.73	-2.72	-2.71	-2.7	-2.69	-2.68	-2.67	-2.66	-2.65	-2.64	-2.63	-2.62	-2.61	-2.6	-2.59	-2.58	-2.57	-2.56	-2.55	-2.54	-2.53
Neuron #	Sig. Mod
1	1	0.333685	0.254603	0.335726	0.660565	1	0.988057	0.556695	0.171449	0.0855982	0.104408	0.223173	0.516772	0.769953	0.785244	0.644359	0.337201	0.00271671	-0.013099	0.0985788	0.0527704	-0.0192642	-0.0276565	0.0785915	0.31898	0.409079	0.298478	0.399487	0.634912	0.628647	0.448009	0.127957	-0.171046	-0.238393	-0.250155	-0.202516	0.0279983	0.198153	0.142042	-0.0457151	-0.294416	-0.381663	-0.356459	-0.449908	-0.338243	0.118752	0.40949	0.267044	0.108995
2	1	0.606382	0.655269	0.563983	0.541683	0.758586	1	0.98298	0.795698	0.617824	0.425157	0.200155	0.0781648	0.145549	0.292211	0.354307	0.366908	0.408917	0.376434	0.28252	0.229945	0.11864	-0.0420114	-0.0646898	0.102385	0.4158	0.658139	0.641883	0.574166	0.71256	0.926289	0.891105	0.60891	0.384842	0.363656	0.460654	0.619591	0.794099	0.863855	0.820082	0.687588	0.414032	0.0705138	-0.102908	0.0831191	0.446523	0.609412	0.57054	0.616887
3	1	0.485512	0.437772	0.313659	0.157683	0.0967567	0.216417	0.591525	1	0.967524	0.542533	0.250968	0.154288	0.0184244	-0.0450068	0.100663	0.220991	0.156912	0.0650033	0.0543996	0.0921617	0.141469	0.181955	0.173625	0.0515216	-0.154221	-0.244177	-0.180426	-0.0777552	0.050576	0.149361	0.130865	0.0590646	0.0856097	0.101003	-0.127058	-0.384223	-0.401927	-0.279492	-0.132222	0.062279	0.326829	0.537889	0.537561	0.393612	0.308163	0.337927	0.275751	-0.00629496
4	1	0.219582	0.206769	0.371099	0.612694	0.658273	0.595356	0.736102	0.961216	1	0.865506	0.648098	0.499303	0.475594	0.396325	0.182741	0.0146084	0.045618	0.221045	0.423608	0.537777	0.494828	0.392894	0.350214	0.362776	0.368697	0.337374	0.291391	0.208951	0.207035	0.339171	0.355002	0.30272	0.411963	0.56928	0.577111	0.44962	0.352264	0.321252	0.268439	0.17893	0.0863532	-0.00192741	-0.06868	-0.0542267	0.0717887	0.189211	0.197302	0.320159
5	1	0.336464	0.467739	0.539901	0.598538	0.558347	0.40313	0.27848	0.18823	0.0545315	-0.0518705	0.0982527	0.589317	1	0.891943	0.484985	0.261857	0.29095	0.318856	0.242784	0.127351	0.0225513	0.00186668	0.0955472	0.237465	0.365191	0.41236	0.336288	0.21388	0.110913	0.0572458	0.188217	0.444989	0.600957	0.633237	0.587242	0.481277	0.308563	0.0746858	-0.0184775	0.0900601	0.220374	0.339011	0.479375	0.55735	0.476307	0.27848	0.121197	0.0781116
6	1	0.261086	0.138256	0.127676	0.239266	0.313613	0.395777	0.568051	0.654436	0.551288	0.460333	0.515968	0.576204	0.495673	0.288248	0.0952802	0.0714819	0.33492	0.808204	1	0.659321	0.272707	0.328049	0.665184	0.778735	0.586603	0.434809	0.39004	0.308379	0.370404	0.652134	0.762141	0.608259	0.45528	0.352809	0.268566	0.236334	0.249838	0.32744	0.470926	0.592958	0.590328	0.482158	0.416084	0.433957	0.531601	0.714162	0.75416	0.490768
7	1	0.341373	0.445864	0.422014	0.43097	0.518143	0.500141	0.402312	0.451059	0.583654	0.587907	0.519858	0.486459	0.44194	0.423308	0.507959	0.59401	0.553549	0.448379	0.418248	0.461159	0.494879	0.475397	0.43524	0.528153	0.760766	0.84063	0.729517	0.680784	0.791278	0.95831	1	0.879037	0.700027	0.569466	0.554098	0.616212	0.648203	0.61427	0.570788	0.531876	0.523342	0.566154	0.594006	0.548089	0.472381	0.456436	0.497065	0.474677
8	1	0.488765	0.550966	0.426726	0.198128	0.0315306	0.0278968	0.191085	0.299952	0.284457	0.291816	0.313396	0.231093	0.133935	0.170773	0.303755	0.40785	0.384657	0.253842	0.148671	0.201916	0.324127	0.343245	0.264599	0.146731	0.0844652	0.14261	0.291738	0.346885	0.241835	0.242468	0.359146	0.345527	0.200905	0.147921	0.329337	0.451964	0.339337	0.282429	0.401006	0.55025	0.468647	0.20681	0.165661	0.330082	0.424148	0.351456	0.185752	0.120902
9	1	-0.142298	0.0300443	0.305203	0.561821	0.634307	0.510261	0.296709	0.124683	0.068078	0.166834	0.438172	0.709068	0.828298	0.703576	0.439237	0.368611	0.487768	0.541761	0.403899	0.196741	0.137626	0.213054	0.3137	0.309374	0.141752	0.0210398	0.084853	0.203586	0.159738	-0.0331907	-0.107261	-0.0175336	0.101925	0.226527	0.383908	0.642024	0.884706	0.901388	0.748873	0.530929	0.346485	0.265325	0.227796	0.227474	0.308959	0.423355	0.426606	0.335318
10	1	0.39108	0.267004	0.189558	0.109028	-0.0332915	-0.10554	0.0342218	0.357788	0.64351	0.728179	0.707954	0.62674	0.42549	0.243375	0.188914	0.105811	-0.0208403	-0.00512744	0.132372	0.235219	0.30367	0.499535	0.77007	0.860535	0.74912	0.562752	0.423215	0.347695	0.223886	0.0720702	-0.0317767	-0.0916695	-0.0350987	0.00614905	-0.0997761	-0.191743	-0.18341	-0.0245888	0.226833	0.326065	0.202903	0.0929752	0.261401	0.507971	0.479832	0.248503	0.0205851	-0.0921513
11	1	0.164995	0.139545	0.107444	0.0829031	0.0479218	-0.0145565	0.00237881	0.105031	0.185211	0.230804	0.225828	0.175987	0.195911	0.257481	0.250048	0.211335	0.194836	0.175704	0.140356	0.126335	0.121511	0.0630369	0.00532296	0.052865	0.169693	0.246017	0.270755	0.317768	0.419854	0.514876	0.506606	0.43053	0.425059	0.458575	0.447521	0.428813	0.405979	0.35843	0.320441	0.341219	0.384588	0.348084	0.24105	0.195574	0.280238	0.379446	0.373357	0.3122
12	1	-0.215077	-0.163969	0.0331884	0.239126	0.376082	0.358036	0.179979	-0.029432	-0.134203	-0.064374	-0.00828726	-0.175459	-0.389227	-0.389227	-0.171552	0.0138848	-0.00544669	-0.0752698	-0.0933102	-0.127203	-0.226792	-0.326168	-0.28595	-0.0865461	0.0728121	-0.00934793	-0.218984	-0.34097	-0.26829	-0.141769	-0.230255	-0.416799	-0.422675	-0.344636	-0.34939	-0.293764	-0.111575	0.0428154	0.0806146	0.0582122	0.0910607	0.125189	0.00996685	-0.160062	-0.177497	-0.0122163	0.21674	0.261315
13	1	-0.0332411	0.0756903	0.233459	0.308241	0.191026	0.0827718	0.105853	0.179793	0.152132	0.00263508	-0.0113152	0.175404	0.305821	0.321364	0.384957	0.444051	0.445715	0.442897	0.424351	0.398919	0.351804	0.28655	0.178411	-0.00728048	-0.112045	0.0513368	0.259764	0.263305	0.183664	0.0884521	-0.0596635	-0.20864	-0.149944	-0.00176528	-0.0942468	-0.291561	-0.350035	-0.231907	-0.00757229	0.157553	0.170383	0.147305	0.136741	0.0968249	0.116118	0.1903	0.172015	0.0501123
14	1	0.255615	0.514611	0.727736	0.786887	0.594485	0.308402	0.110142	0.0301985	0.0837069	0.148771	0.134659	0.180146	0.224907	0.148175	0.143566	0.376888	0.620011	0.631172	0.518591	0.408098	0.306234	0.210134	0.121193	0.100272	0.143832	0.149893	0.103796	0.057434	0.00610641	0.00128583	0.116847	0.22784	0.197212	0.0752204	0.00952819	-0.0186919	-0.120661	-0.197803	-0.150368	0.0516662	0.259765	0.216839	0.0712343	0.0232589	0.0649578	0.157522	0.141445	-0.0338012
15	1	-0.286376	-0.0851832	0.151955	0.374084	0.4537	0.333072	0.214099	0.116062	0.0560068	0.0883741	0.0746453	0.0352879	-0.0278376	-0.224939	-0.370182	-0.282686	-0.178605	-0.123324	0.102039	0.312457	0.245687	0.122153	0.1716	0.272006	0.329329	0.440226	0.587706	0.648748	0.611158	0.439309	0.181215	0.170269	0.413862	0.504997	0.354218	0.158703	0.0771494	0.100249	0.0647199	-0.0341922	-0.0762713	-0.066189	-0.0521007	-0.064239	-0.165235	-0.343969	-0.461306	-0.387077
16	1	0.329439	0.245399	0.224677	0.265011	0.27655	0.260565	0.246959	0.270112	0.290534	0.256998	0.231423	0.254002	0.260878	0.24828	0.273594	0.306531	0.285819	0.225689	0.189245	0.194307	0.186958	0.156969	0.14788	0.165743	0.178348	0.18104	0.178243	0.138999	0.0717741	0.0515849	0.110793	0.197364	0.230568	0.207051	0.192067	0.212541	0.206295	0.138611	0.101234	0.116118	0.125935	0.130702	0.103902	0.0895501	0.187187	0.287667	0.238035	0.138155
17	1	-0.121538	-0.00280233	-0.00413132	-0.171199	-0.207838	-0.17929	-0.189934	-0.0832412	0.0559539	0.0659222	0.0894278	0.287714	0.674798	0.899404	0.679821	0.221407	-0.230813	-0.426268	-0.247515	0.0639236	0.249675	0.188939	0.0209852	0.0153601	0.0621954	-0.133766	-0.443511	-0.544251	-0.474121	-0.347849	-0.158505	-0.0661311	-0.105901	-0.00454856	0.335027	0.609379	0.542761	0.228889	-0.0458869	-0.219431	-0.350097	-0.270402	-0.0184936	0.162595	0.309069	0.434049	0.287576	-0.151918
18	1	-0.0116297	0.151652	0.298434	0.281488	0.227516	0.227555	0.218316	0.207032	0.238662	0.313162	0.374096	0.351433	0.269583	0.22416	0.217584	0.188748	0.130938	0.0796087	0.0577946	0.0574432	0.095561	0.215363	0.327886	0.325176	0.277169	0.230969	0.181376	0.149224	0.164301	0.234811	0.313331	0.372596	0.353016	0.196772	-0.00314338	-0.064353	0.00990357	0.101056	0.184838	0.2161	0.162924	0.045949	-0.0365537	0.0114235	0.0854199	0.0897761	0.0825026	0.131318
19	1	0.32784	0.197767	0.242975	0.43336	0.505027	0.386973	0.184732	0.00184815	-0.0850789	-0.0845408	-0.0118491	0.0479814	0.0298499	0.0585647	0.0564051	-0.0592741	-0.158506	-0.218456	-0.204216	-0.0732465	0.156108	0.425062	0.528371	0.359186	0.0412144	-0.209213	-0.254193	-0.0950771	0.161876	0.25331	0.117437	-0.00553241	-0.0643155	-0.112334	-0.0478296	0.136862	0.31259	0.439887	0.498227	0.463315	0.348831	0.254566	0.307161	0.39098	0.347589	0.25253	0.177788	0.0672273
20	1	-0.203513	-0.128858	-0.0607276	-0.041049	-0.0439516	-0.0702698	-0.11688	-0.134474	-0.128029	-0.0948809	-0.0417863	-0.0361351	-0.0667922	-0.0800667	-0.0722502	-0.0569203	-0.0322874	-0.0186024	-0.0492099	-0.106716	-0.146364	-0.133472	-0.0977109	-0.0962087	-0.128674	-0.165922	-0.147157	-0.0872693	-0.0681118	-0.0907371	-0.116434	-0.113383	-0.0891737	-0.0706399	-0.0580286	-0.0431613	-0.00942048	0.0332472	0.0477701	0.0164289	-0.0178452	-0.0207935	-0.00362269	0.0279495	0.0321793	-0.0263815	-0.0904416	-0.0904406
21	1	0.31736	0.321431	0.251915	0.194422	0.126963	0.0494309	-0.0128595	0.00364121	0.0994203	0.165526	0.159068	0.103596	0.0435817	0.0920564	0.25674	0.328152	0.246553	0.269627	0.538209	0.788263	0.773475	0.552564	0.199722	-0.0954515	-0.074437	0.159553	0.40099	0.514105	0.513123	0.51792	0.456636	0.330766	0.377597	0.635015	0.742739	0.529886	0.24691	0.0982245	0.167793	0.37178	0.468577	0.457163	0.496598	0.531376	0.440288	0.296027	0.268354	0.404357
22	1	-0.365151	-0.358392	-0.151	0.104212	0.270054	0.220372	0.0250259	-0.230899	-0.441234	-0.491476	-0.487011	-0.345356	0.0501982	0.365045	0.381075	0.191281	0.040325	0.149416	0.194877	-0.0148197	-0.0217438	0.430258	0.951936	0.971719	0.642528	0.508616	0.635691	0.774517	0.650132	0.206186	-0.299013	-0.48417	-0.331249	-0.219985	-0.264539	-0.287199	-0.166805	0.081314	0.332536	0.394926	0.20284	0.149143	0.495032	0.780619	0.694838	0.605553	0.692478	0.560282
23	1	0.38928	0.503117	0.512497	0.358895	0.148005	0.119167	0.235587	0.297096	0.283325	0.186737	-0.0340147	-0.235709	-0.243311	-0.0220584	0.220582	0.255316	0.123187	-0.0105644	-0.0666661	-0.0849715	-0.142015	-0.20935	-0.212824	-0.22696	-0.2448	-0.20204	-0.155877	-0.0978515	0.00116362	0.060004	0.00270144	-0.0867929	-0.102779	-0.049711	0.0518507	0.111749	0.0713477	0.0318176	-0.0482925	-0.193591	-0.179726	-0.0549706	-0.0670054	-0.150173	-0.121806	0.00864984	0.151935	0.309531
24	1	0.0140952	0.181005	0.451637	0.704334	0.749636	0.504956	0.223877	0.104956	0.0612363	-0.0139525	-0.0319761	-0.0400995	-0.1331	-0.16175	-0.0554116	0.0888183	0.10303	-0.00892532	0.0492451	0.374478	0.598562	0.436235	0.120817	-0.0433652	-0.0555177	-0.0332802	-0.0407404	-0.0170928	0.0709809	0.116192	0.0837015	0.114918	0.183859	0.10261	-0.0343593	-0.0716046	-0.10872	-0.209961	-0.246566	-0.136043	0.0212399	0.0965764	0.0374357	-0.102798	-0.224028	-0.176836	0.0456086	0.197508
25	1	-0.0860085	0.078908	0.250161	0.337723	0.287278	0.202928	0.221649	0.296865	0.307937	0.197405	0.0500803	0.024412	0.120331	0.185941	0.163016	0.135745	0.124527	0.144929	0.190471	0.181339	0.107131	-0.01345	-0.126179	-0.190715	-0.235285	-0.259393	-0.18667	-0.0189796	0.10285	0.133067	0.0987992	-0.0218646	-0.166952	-0.221505	-0.195682	-0.147065	-0.0338208	0.120169	0.171756	0.129095	0.0906934	0.040189	-0.00808692	0.0147662	0.0863275	0.151347	0.222167	0.331785
26	1	-0.358445	-0.154448	0.143113	0.299743	0.217356	0.0278468	-0.187808	-0.355872	-0.3921	-0.374611	-0.394361	-0.373225	-0.263396	-0.177839	-0.156706	-0.115949	-0.0536627	-0.0688811	-0.184628	-0.3082	-0.350613	-0.24618	-0.00686128	0.192439	0.166517	-0.0302684	-0.20316	-0.276233	-0.29597	-0.345036	-0.428462	-0.454257	-0.373091	-0.287528	-0.33507	-0.488224	-0.599706	-0.52746	-0.342161	-0.240603	-0.180844	-0.112944	-0.0983398	-0.056317	0.0667262	0.142067	0.129405	0.137062
27	1	-0.0148798	-0.0541007	-0.058101	-0.0557077	-0.064498	0.000795136	0.19804	0.403401	0.451159	0.331164	0.166126	0.0647564	0.0147678	0.0298109	0.0962963	0.125171	0.129813	0.157078	0.197909	0.209083	0.202686	0.239238	0.362694	0.514845	0.503538	0.32439	0.177539	0.121301	0.0760675	0.0482849	0.136207	0.241271	0.18118	0.0371148	-0.0392532	-0.0043551	0.0755664	0.037125	-0.065281	-0.0512029	0.0373933	0.087241	0.152288	0.354555	0.573882	0.65664	0.587312	0.383702
28	1	0.0737663	0.139644	0.0463769	-0.104714	-0.10976	0.167829	0.51748	0.604435	0.47683	0.371885	0.320966	0.31606	0.294309	0.231051	0.260042	0.416765	0.4923	0.357706	0.180946	0.118789	0.186977	0.333249	0.435321	0.403648	0.239419	0.0390941	-0.0119784	0.119943	0.204058	0.129411	0.0953506	0.164483	0.256906	0.293227	0.151864	-0.0306578	0.00300405	0.188607	0.224945	0.0796483	0.050306	0.147929	0.0903565	-0.0759143	-0.159595	-0.222224	-0.24086	-0.112045
29	1	0.199474	0.127332	0.126993	0.207865	0.405067	0.534202	0.4688	0.292246	0.198044	0.293912	0.477115	0.602818	0.531376	0.261373	0.0360829	-0.0393238	-0.0052821	0.116534	0.20045	0.217854	0.299479	0.428593	0.392137	0.205758	0.167124	0.323581	0.475932	0.536903	0.540939	0.535572	0.519278	0.41689	0.24249	0.0991697	-0.00201752	-0.0353839	0.0537129	0.236282	0.363606	0.31851	0.24208	0.19134	0.0721056	0.042924	0.276456	0.578669	0.641406	0.495993
30	1	0.135834	0.196628	0.180421	0.151768	0.184175	0.255356	0.29732	0.280212	0.241313	0.225179	0.252118	0.255359	0.18085	0.07212	-0.00366741	0.021045	0.0983674	0.128218	0.139913	0.147921	0.147517	0.147377	0.129866	0.119454	0.0973	0.0438273	-0.0168753	-0.0625748	-0.0536036	0.0234835	0.105632	0.0932242	0.0207414	-0.0107915	-0.00908334	-0.0137064	-0.0249226	-0.0127911	0.0336378	0.10067	0.140651	0.0919446	0.0321397	0.0495833	0.0898388	0.0853944	0.0361122	0.0179549
31	1	-0.21766	-0.0149387	0.0707601	-0.00469867	-0.116608	-0.172824	-0.196896	-0.260908	-0.276398	-0.170407	-0.133592	-0.261784	-0.408607	-0.426292	-0.328225	-0.243115	-0.21948	-0.230905	-0.238214	-0.202576	-0.217861	-0.323895	-0.395947	-0.383635	-0.265118	-0.11264	-0.0954189	-0.182105	-0.215634	-0.168525	-0.143904	-0.211916	-0.311806	-0.334536	-0.28433	-0.262099	-0.307924	-0.298588	-0.185515	-0.0818489	-0.0202813	0.0135266	0.0118377	-0.00581575	-0.0156965	0.0180301	0.0402543	-0.0636583
32	1	0.0793082	0.157935	0.0769409	-0.0152601	-0.0253141	-0.0576189	-0.126836	-0.168338	-0.152041	-0.116516	-0.11748	-0.138812	-0.155095	-0.176601	-0.213515	-0.259267	-0.298675	-0.326852	-0.344942	-0.32297	-0.243404	-0.153092	-0.114468	-0.148984	-0.211387	-0.255848	-0.293779	-0.315102	-0.288278	-0.230163	-0.188529	-0.200975	-0.249224	-0.286475	-0.296052	-0.256953	-0.175499	-0.110314	-0.067199	-0.0283036	-0.0173345	-0.0411131	-0.0810821	-0.121846	-0.139059	-0.0873838	0.0218966	0.0834239
33	1	-0.0413535	0.0279561	0.0828442	0.114121	0.111684	0.106494	0.12129	0.139445	0.13401	0.0709468	0.0093667	0.0295194	0.0923553	0.115442	0.0638114	-0.0148891	-0.0258012	0.0485311	0.0920742	0.055296	0.047317	0.0889848	0.0847347	0.0165421	-0.0162927	0.0521276	0.133463	0.135458	0.102338	0.0996202	0.115223	0.1086	0.064393	0.00603343	-0.0133692	0.0325105	0.106461	0.17643	0.214513	0.185976	0.1173	0.0849519	0.135622	0.18858	0.155309	0.0959145	0.0746143	0.0765865
34	1	-0.247828	-0.118389	-0.00390393	0.0466806	0.0425276	-0.0107879	-0.0911327	-0.133666	-0.100994	-0.0374127	0.00829984	0.0340745	-0.020247	-0.127103	-0.149004	-0.104659	-0.0606915	0.0241229	0.095411	0.0606115	-0.0123656	-0.0667686	-0.101564	-0.105545	-0.134981	-0.208762	-0.25081	-0.238198	-0.212744	-0.198415	-0.14949	-0.0407091	0.0157597	-0.0591117	-0.170071	-0.184488	-0.0940246	-0.0262901	-0.0296785	-0.0293598	-0.0346639	-0.0931043	-0.162934	-0.18159	-0.12286	-0.0686502	-0.129423	-0.211916
35	1	-0.232191	-0.312295	-0.371261	-0.316445	-0.2142	-0.196886	-0.261515	-0.312298	-0.306631	-0.2809	-0.283093	-0.291274	-0.290711	-0.328093	-0.369858	-0.361442	-0.351745	-0.373886	-0.392717	-0.396983	-0.357855	-0.290827	-0.273721	-0.318512	-0.402414	-0.434484	-0.34138	-0.202552	-0.096843	-0.0609774	-0.112204	-0.188714	-0.241451	-0.273283	-0.296934	-0.344008	-0.418445	-0.469787	-0.44613	-0.398934	-0.397421	-0.424665	-0.449603	-0.432408	-0.330169	-0.196329	-0.118424	-0.0928124
36	1	0.0737588	0.235308	0.441362	0.414464	0.144618	-0.103219	-0.196632	-0.198972	-0.156716	-0.10935	-0.138455	-0.137807	0.0358654	0.234682	0.309176	0.293378	0.242448	0.220889	0.259303	0.310416	0.325275	0.307158	0.271802	0.228066	0.188104	0.10418	0.0135877	0.0523698	0.139177	0.104313	-0.00154081	-0.0519404	0.00506341	0.165515	0.377921	0.576715	0.646129	0.540278	0.359505	0.24501	0.166147	0.0154033	-0.0561699	0.010397	0.045953	0.0709421	0.160631	0.259898
37	1	-0.51956	-0.727021	-0.814317	-0.750192	-0.503715	-0.244602	-0.2038	-0.339347	-0.462743	-0.498064	-0.45404	-0.386243	-0.412538	-0.529092	-0.589811	-0.530026	-0.404358	-0.339712	-0.374583	-0.393084	-0.392394	-0.382696	-0.295368	-0.219679	-0.236826	-0.220057	-0.06057	0.0743878	0.0121279	-0.0982428	-0.0922207	-0.0720927	-0.110791	-0.152559	-0.186812	-0.113943	0.0722975	0.170546	0.136151	0.0360524	-0.10676	-0.219416	-0.289647	-0.284624	-0.188221	-0.149955	-0.181596	-0.183841
38	1	-0.183466	-0.230419	-0.318023	-0.349157	-0.3328	-0.245427	-0.128859	-0.0837602	-0.119463	-0.184243	-0.21434	-0.179683	-0.0723598	0.0824648	0.122728	0.0226268	-0.0498134	-0.0523667	0.0266503	0.105829	0.0421984	-0.0839944	-0.193411	-0.341653	-0.472302	-0.429684	-0.281936	-0.133547	0.0951127	0.2562	0.144463	-0.0826915	-0.191213	-0.123374	-0.03746	-0.100437	-0.205285	-0.187501	-0.0791995	-0.00768662	-0.0284943	-0.151252	-0.302597	-0.326882	-0.263566	-0.223034	-0.178097	-0.121049
39	1	-0.171314	-0.158909	0.00558781	0.161375	0.193341	0.167637	0.0791102	0.0241842	0.0783276	0.133639	0.138865	0.115698	0.0329078	-0.0441825	-0.0599455	-0.0874151	-0.0755725	-0.0145599	-0.00418943	-0.0361123	-0.0962586	-0.204114	-0.274823	-0.20513	-0.0863332	-0.0350824	-0.040872	-0.044016	0.0324527	0.0764166	0.00686133	0.0047603	0.0669883	0.0136075	-0.0847313	-0.0421791	0.062796	0.0893044	0.0885646	0.085648	0.0298103	-0.0757192	-0.101249	0.0507588	0.284108	0.461346	0.509768	0.462187
40	1	0.0957295	0.086198	0.0305677	0.00948404	-0.00803885	-0.0593683	-0.158229	-0.300001	-0.413131	-0.38259	-0.250555	-0.167149	-0.107003	0.0486651	0.196249	0.122522	-0.07047	-0.0688697	0.0813341	0.222401	0.38665	0.52863	0.517718	0.274176	-0.0247924	-0.119763	-0.0168694	0.120537	0.182142	0.188763	0.18858	0.177427	0.112148	0.0108327	0.0395746	0.172751	0.186694	0.146074	0.143216	0.101905	0.0694538	0.0913519	0.112901	0.0863617	0.0483678	0.0631777	0.137711	0.192199
41	1	-0.312201	-0.268464	-0.167864	-0.0766553	-0.0433335	-0.1124	-0.237995	-0.284784	-0.256855	-0.189667	-0.0879759	-0.0362153	-0.0281391	-0.013153	-0.073806	-0.217871	-0.314787	-0.291277	-0.196762	-0.0964627	-0.0463388	-0.0863375	-0.152284	-0.179949	-0.155966	-0.134607	-0.177385	-0.247486	-0.320238	-0.352101	-0.321335	-0.310358	-0.294753	-0.214231	-0.177065	-0.237923	-0.313747	-0.323926	-0.268655	-0.236373	-0.242477	-0.219693	-0.173699	-0.157378	-0.214295	-0.317842	-0.323093	-0.173122
42	1	0.041244	-0.0491464	-0.255899	-0.36838	-0.319799	-0.261337	-0.241872	-0.205871	-0.143718	-0.126529	-0.149328	-0.113721	-0.0541577	-0.0309984	-0.0353408	-0.13963	-0.305233	-0.375221	-0.30615	-0.155611	-0.0548092	-0.0753578	-0.138949	-0.165548	-0.203693	-0.262787	-0.226413	-0.142906	-0.122337	-0.100067	-0.0804359	-0.146365	-0.268937	-0.3289	-0.260842	-0.106645	0.0230118	0.0358155	0.0312031	0.0745489	0.0177933	-0.15905	-0.259777	-0.178991	-0.0558856	0.014175	0.0270193	-0.0452832
43	1	-0.0418843	-0.00749316	0.05302	0.0625666	-0.0652422	-0.212943	-0.248681	-0.154483	-0.0192353	0.00816607	-0.0653665	-0.145142	-0.179024	-0.1339	-0.109318	-0.218809	-0.348968	-0.369189	-0.293137	-0.189244	-0.119296	-0.0755925	-0.0678231	-0.0983029	-0.0949717	-0.0617268	-0.0431638	-0.0432283	-0.0364516	-0.0446363	-0.108422	-0.110909	-0.0135967	0.039745	0.0373041	0.0640662	0.113145	0.140414	0.114472	0.0748597	0.0624975	0.00835024	-0.139811	-0.329569	-0.418664	-0.323883	-0.20683	-0.196338
44	1	-0.462811	-0.447589	-0.419975	-0.411271	-0.423069	-0.428113	-0.41674	-0.398883	-0.370513	-0.332401	-0.315652	-0.318466	-0.325769	-0.356952	-0.393477	-0.403022	-0.409112	-0.432108	-0.438438	-0.402991	-0.371777	-0.371022	-0.366403	-0.359981	-0.382642	-0.410765	-0.404351	-0.375016	-0.348597	-0.35698	-0.407308	-0.449633	-0.470344	-0.489488	-0.495642	-0.477577	-0.449062	-0.41814	-0.395933	-0.408604	-0.431207	-0.41065	-0.360551	-0.332212	-0.340857	-0.374871	-0.416377	-0.441467
45	1	-0.114478	-0.0843752	-0.0326414	-0.0262122	-0.103035	-0.227787	-0.337358	-0.372508	-0.369761	-0.386864	-0.397847	-0.392693	-0.419915	-0.473651	-0.460362	-0.382168	-0.336994	-0.323421	-0.302708	-0.251506	-0.151863	-0.106166	-0.220327	-0.3564	-0.298051	-0.119505	-0.0790913	-0.224093	-0.374375	-0.419582	-0.437423	-0.457262	-0.423305	-0.374118	-0.34176	-0.30147	-0.247855	-0.230511	-0.318182	-0.416143	-0.398563	-0.312537	-0.237801	-0.247661	-0.376948	-0.544908	-0.622021	-0.542328
46	1	-0.153812	-0.245415	-0.345161	-0.414724	-0.453997	-0.488049	-0.533769	-0.590072	-0.639402	-0.662661	-0.618693	-0.488127	-0.373054	-0.364381	-0.413345	-0.443496	-0.427984	-0.405146	-0.410107	-0.398435	-0.436435	-0.587689	-0.678392	-0.620706	-0.497544	-0.413862	-0.439863	-0.513696	-0.519139	-0.399445	-0.285452	-0.335609	-0.475318	-0.577588	-0.624841	-0.612169	-0.529711	-0.445084	-0.416468	-0.443415	-0.478851	-0.455007	-0.379213	-0.283232	-0.206056	-0.215818	-0.28939	-0.286926
47	1	0.0162804	0.152524	0.24608	0.232219	0.156004	0.0246015	-0.129639	-0.207314	-0.132956	0.000953583	-0.0419261	-0.245874	-0.333159	-0.209606	-0.0273313	0.0613962	-0.0206092	-0.229538	-0.393485	-0.404858	-0.314482	-0.248209	-0.248989	-0.298292	-0.403829	-0.439456	-0.266652	0.0058423	0.180568	0.151305	-0.0180004	-0.109075	-0.0539734	0.0216561	0.0606562	0.0572377	0.0725779	0.138453	0.0844621	-0.0703317	-0.0733283	0.0990353	0.284024	0.392699	0.407175	0.335014	0.26641	0.245935
48	1	-0.0967953	-0.236609	-0.337548	-0.282886	-0.195103	-0.121207	-0.102759	-0.143623	-0.125886	-0.0256566	0.0550588	0.0475306	-0.00450104	-0.0626173	-0.108621	-0.132197	-0.141771	-0.059907	0.0364696	-0.0157332	-0.105229	-0.12021	-0.13113	-0.164882	-0.16974	-0.128884	-0.054343	0.0514508	0.106939	0.09976	0.148149	0.129459	-0.0478167	-0.207953	-0.278427	-0.272709	-0.277058	-0.398133	-0.502185	-0.390827	-0.138152	0.0602287	0.16899	0.253226	0.289024	0.181688	0.0176934	-0.0780006
49	1	-0.354737	-0.244294	-0.14877	-0.0826165	-0.000937724	0.13586	0.19027	0.10693	-0.0551375	-0.266729	-0.442887	-0.451317	-0.286908	-0.146858	-0.1137	-0.112088	-0.11796	-0.170258	-0.314343	-0.478904	-0.555588	-0.476007	-0.281467	-0.136895	-0.0827043	-0.0759824	-0.106451	-0.116603	-0.0769114	-0.0342299	-0.00885566	-0.0535725	-0.189141	-0.273206	-0.253389	-0.212673	-0.0812691	0.100279	0.116916	-0.0356023	-0.250246	-0.371187	-0.281658	-0.163053	-0.205174	-0.276358	-0.246812	-0.205832
50	1	-0.0856171	-0.0606483	-0.0643423	-0.117069	-0.187708	-0.241197	-0.311796	-0.364482	-0.244574	0.0501114	0.253451	0.242431	0.176119	0.175675	0.202912	0.205506	0.17803	0.151514	0.122379	0.0825756	0.0812329	0.124794	0.172777	0.194066	0.160828	0.0453356	-0.0678334	-0.0327068	0.0613608	0.087029	0.100923	0.124474	0.129837	0.0590889	-0.132853	-0.232433	-0.0842427	0.11881	0.165779	0.080109	0.00937865	0.0221795	0.0846002	0.124234	0.120884	0.0868114	0.0351566	0.025399
51	1	-0.0924382	-0.024763	0.0433165	0.0122532	-0.0449521	-0.058018	-0.078202	-0.122336	-0.122336	-0.078202	-0.0615745	-0.0651361	-0.044947	-0.0411858	-0.105704	-0.172224	-0.152439	-0.0314768	0.0834899	0.069653	0.015605	-0.000817813	-0.0518554	-0.192602	-0.341428	-0.327197	-0.168862	0.0184108	0.146848	0.100517	-0.0617843	-0.118785	-0.0580129	-0.0649263	-0.170022	-0.229424	-0.192807	-0.0993465	-0.0378239	-0.109061	-0.206839	-0.226062	-0.213747	-0.206828	-0.263829	-0.35805	-0.36777	-0.234136
52	1	-0.219351	-0.21316	-0.214681	-0.279236	-0.267298	-0.175563	-0.109551	-0.0587665	0.0209078	0.0858836	0.0532559	-0.102944	-0.285186	-0.405793	-0.455826	-0.457281	-0.344191	-0.0865979	0.112376	0.13437	0.100595	0.0866142	0.0343928	-0.0146852	0.0307571	0.112275	0.0894962	-0.0213679	-0.0482831	0.0607765	0.247231	0.395222	0.37237	0.15626	-0.113601	-0.227259	-0.117037	0.102324	0.23586	0.20593	0.0878689	-0.0629972	-0.17117	-0.153274	-0.089282	-0.0985387	-0.154196	-0.26709
53	1	-0.521084	-0.47107	-0.551612	-0.675282	-0.773889	-0.806004	-0.802899	-0.792965	-0.751525	-0.691141	-0.634632	-0.493672	-0.264082	-0.168338	-0.301921	-0.448386	-0.432571	-0.341179	-0.342973	-0.439863	-0.480763	-0.462085	-0.423565	-0.314289	-0.225755	-0.299598	-0.443587	-0.466863	-0.405994	-0.333298	-0.280308	-0.296658	-0.298724	-0.231056	-0.15306	-0.120918	-0.16746	-0.348365	-0.571668	-0.641188	-0.575555	-0.488848	-0.394377	-0.310912	-0.306031	-0.338648	-0.330824	-0.344069
54	1	-0.147116	-0.226238	-0.264368	-0.262024	-0.230297	-0.196917	-0.217298	-0.28768	-0.325304	-0.295465	-0.291477	-0.343522	-0.3629	-0.354019	-0.348574	-0.309998	-0.291619	-0.363003	-0.443397	-0.441445	-0.402565	-0.367707	-0.317394	-0.273015	-0.250937	-0.237045	-0.229438	-0.22208	-0.225021	-0.274043	-0.329146	-0.30914	-0.278024	-0.328569	-0.397777	-0.41455	-0.406553	-0.389337	-0.357884	-0.326279	-0.307861	-0.289997	-0.2743	-0.291168	-0.318893	-0.337699	-0.360335	-0.366285
55	1	0.0390573	0.035768	-0.0244069	-0.0502408	0.00117419	0.0134891	-0.0968773	-0.250857	-0.276431	-0.194929	-0.152539	-0.113705	0.0478107	0.286582	0.330195	0.0902066	-0.127231	-0.176903	-0.203948	-0.212967	-0.173861	-0.173608	-0.208714	-0.182627	-0.14828	-0.212708	-0.293246	-0.267419	-0.105896	0.0781639	0.132609	0.0646384	-0.0968773	-0.302006	-0.416879	-0.36547	-0.173867	0.0736511	0.265254	0.316663	0.206296	0.0222361	-0.0968838	-0.164848	-0.234035	-0.241838	-0.169361	-0.0289132
56	1	-0.245149	-0.263764	-0.232224	-0.201131	-0.250596	-0.369761	-0.441833	-0.411377	-0.360744	-0.344121	-0.360373	-0.387768	-0.3466	-0.222836	-0.15499	-0.182977	-0.213923	-0.247756	-0.310987	-0.37237	-0.391913	-0.377526	-0.345057	-0.300298	-0.269134	-0.253071	-0.256287	-0.279663	-0.364224	-0.487971	-0.524369	-0.489828	-0.464507	-0.432971	-0.39736	-0.40106	-0.406303	-0.311926	-0.122076	0.0399319	0.0871572	0.0457489	-0.0032359	-0.0183929	-0.0694731	-0.148385	-0.154784	-0.111681
57	1	-0.501532	-0.563953	-0.639722	-0.67423	-0.635204	-0.592295	-0.602294	-0.641026	-0.668977	-0.670826	-0.656134	-0.655969	-0.693049	-0.717869	-0.676239	-0.624888	-0.658424	-0.729477	-0.740439	-0.696613	-0.632945	-0.577419	-0.527713	-0.491602	-0.485029	-0.45759	-0.409267	-0.407008	-0.454367	-0.470154	-0.415565	-0.387984	-0.446135	-0.501409	-0.47885	-0.402434	-0.331089	-0.293545	-0.261991	-0.239274	-0.261385	-0.300414	-0.34267	-0.415123	-0.516318	-0.606618	-0.641434	-0.644508
58	1	-0.174433	-0.161823	-0.168202	-0.236906	-0.307397	-0.300547	-0.223704	-0.154209	-0.168142	-0.237062	-0.257356	-0.234116	-0.251988	-0.303567	-0.342063	-0.338268	-0.284899	-0.220636	-0.180647	-0.174941	-0.181046	-0.174972	-0.169225	-0.184026	-0.200589	-0.185077	-0.164057	-0.166907	-0.180564	-0.202541	-0.232279	-0.259911	-0.274764	-0.281437	-0.28649	-0.284025	-0.26781	-0.257205	-0.277466	-0.286492	-0.258235	-0.215463	-0.181164	-0.180192	-0.206093	-0.241481	-0.255909	-0.256186
59	1	0.288799	0.0527564	-0.0654187	-0.165819	-0.255539	-0.286674	-0.250051	-0.135721	-0.0931048	-0.202399	-0.295264	-0.272435	-0.247801	-0.326226	-0.443808	-0.485876	-0.44771	-0.401643	-0.356442	-0.229239	-0.0952278	-0.138156	-0.322095	-0.494624	-0.515976	-0.350519	-0.144891	-0.0482395	-0.0575306	-0.110894	-0.207545	-0.350519	-0.453322	-0.43398	-0.327473	-0.198915	-0.110662	-0.141099	-0.23864	-0.295255	-0.334858	-0.385403	-0.386644	-0.351873	-0.303842	-0.225097	-0.223901	-0.280491
60	1	-0.68465	-0.567376	-0.559289	-0.640194	-0.74345	-0.720165	-0.507827	-0.341154	-0.421884	-0.574401	-0.63723	-0.679846	-0.691928	-0.644604	-0.642527	-0.711175	-0.727167	-0.675795	-0.704284	-0.819991	-0.831045	-0.734719	-0.696332	-0.68699	-0.646578	-0.594532	-0.565039	-0.631476	-0.726905	-0.739664	-0.704787	-0.698037	-0.748747	-0.780207	-0.734726	-0.658263	-0.552283	-0.469748	-0.517041	-0.64487	-0.774772	-0.830914	-0.759174	-0.638488	-0.525759	-0.503279	-0.616377	-0.766317
61	1	-0.0743463	-0.0771068	-0.231891	-0.296848	-0.130484	0.0587034	0.125991	0.0915767	-0.0163912	-0.0884964	-0.0773303	-0.0844836	-0.128143	-0.127718	-0.0811196	-0.0667676	-0.0849143	-0.088491	-0.0960642	-0.177283	-0.296843	-0.268559	-0.167135	-0.260751	-0.447821	-0.424867	-0.181291	0.0867694	0.227398	0.180374	0.0333981	-0.138275	-0.321706	-0.440232	-0.46889	-0.443803	-0.404369	-0.31813	-0.155996	0.051114	0.245114	0.263048	0.0549087	-0.216946	-0.349996	-0.271325	-0.131496	-0.0960642
62	1	-0.498752	-0.458697	-0.454469	-0.510139	-0.589132	-0.631743	-0.624282	-0.532816	-0.402841	-0.317523	-0.324241	-0.418798	-0.531746	-0.59278	-0.553218	-0.401506	-0.216943	-0.147579	-0.261597	-0.496071	-0.695041	-0.73295	-0.645002	-0.495375	-0.361966	-0.25148	-0.0777252	0.00998383	-0.138863	-0.362231	-0.500807	-0.476275	-0.321693	-0.282856	-0.418547	-0.486034	-0.360975	-0.264838	-0.404444	-0.51866	-0.453985	-0.414554	-0.43168	-0.44838	-0.465672	-0.517927	-0.574996	-0.543153
63	1	-0.542055	-0.499398	-0.533987	-0.649555	-0.736762	-0.722234	-0.632093	-0.480699	-0.34219	-0.337717	-0.455632	-0.597905	-0.665506	-0.594744	-0.477991	-0.454239	-0.5253	-0.566018	-0.524517	-0.458187	-0.394601	-0.389272	-0.442925	-0.463847	-0.416897	-0.368218	-0.412065	-0.514182	-0.593888	-0.604478	-0.486918	-0.333344	-0.341229	-0.486918	-0.60316	-0.641673	-0.628151	-0.56389	-0.465711	-0.434072	-0.510242	-0.553459	-0.472539	-0.349574	-0.305344	-0.369741	-0.49725	-0.604757
64	1	-0.44307	-0.409857	-0.288564	-0.235101	-0.234537	-0.232054	-0.360639	-0.470726	-0.388466	-0.306905	-0.335362	-0.365617	-0.328352	-0.302581	-0.355122	-0.439226	-0.517302	-0.53503	-0.482848	-0.434996	-0.423923	-0.387544	-0.269552	-0.178824	-0.156517	-0.12872	-0.0356688	0.0309961	-0.0443585	-0.0724465	-0.020929	-0.0450965	-0.130617	-0.277981	-0.40298	-0.416913	-0.417529	-0.433583	-0.432216	-0.439101	-0.37621	-0.184476	0.0422784	0.181964	0.131817	-0.038222	-0.22822	-0.46425
65	1	-0.436176	-0.469706	-0.437136	-0.338504	-0.354129	-0.512263	-0.655671	-0.693679	-0.649302	-0.561732	-0.444399	-0.343452	-0.279159	-0.236731	-0.26472	-0.372717	-0.460807	-0.441562	-0.368827	-0.337528	-0.327358	-0.324152	-0.347566	-0.362907	-0.36777	-0.40474	-0.456979	-0.45302	-0.380424	-0.299363	-0.273623	-0.319287	-0.369198	-0.353492	-0.314268	-0.304669	-0.334113	-0.388213	-0.362836	-0.269376	-0.231201	-0.228139	-0.183003	-0.158257	-0.224523	-0.289044	-0.36032	-0.453749
66	1	0.340411	0.295922	0.0928963	-0.157966	-0.373495	-0.422279	-0.303525	-0.218306	-0.288497	-0.377776	-0.338931	-0.140461	0.0464688	-0.0180429	-0.213124	-0.323977	-0.341593	-0.316391	-0.258569	-0.113093	0.0426588	0.0243089	-0.197914	-0.444094	-0.474961	-0.297605	-0.172343	-0.187172	-0.166008	-0.00274844	0.207228	0.258185	0.0711492	-0.136365	-0.16232	-0.0870204	-0.0376259	-0.0132439	0.0888533	0.330521	0.510768	0.477888	0.296262	0.0309632	-0.130564	-0.138814	-0.137225	-0.177444
67	1	0.270826	0.286044	0.194221	0.0686394	0.0763589	0.112649	0.0325807	-0.0479893	-0.0932866	-0.0980537	0.0120998	0.129381	0.0863996	-0.0905499	-0.207615	-0.143351	0.0335932	0.204462	0.328384	0.434196	0.449209	0.221995	-0.115798	-0.281694	-0.253704	-0.165841	-0.12307	-0.158342	-0.211149	-0.179841	-0.0477735	0.0623746	0.117907	0.190472	0.208	0.178207	0.151456	0.0338036	-0.0945149	-0.10454	-0.0590211	-0.0692616	-0.140819	-0.162097	-0.154588	-0.229679	-0.335497	-0.331753
68	1	-0.176729	-0.172049	-0.193097	-0.17664	-0.179999	-0.242472	-0.316752	-0.35801	-0.334699	-0.25828	-0.237234	-0.297768	-0.305634	-0.183459	-0.0717679	-0.14061	-0.313941	-0.4188	-0.444313	-0.484435	-0.564213	-0.612784	-0.572948	-0.406709	-0.176632	-0.0690513	-0.0944101	-0.15607	-0.219748	-0.286638	-0.345278	-0.341254	-0.288297	-0.28822	-0.360502	-0.405118	-0.458438	-0.599103	-0.704067	-0.659348	-0.526637	-0.395035	-0.20309	0.0141828	0.0396287	-0.137898	-0.311712	-0.417115
69	1	-0.453968	-0.310271	-0.180127	-0.228841	-0.302952	-0.323503	-0.429956	-0.633609	-0.758154	-0.676555	-0.530217	-0.528493	-0.608046	-0.641089	-0.641844	-0.572584	-0.424841	-0.290138	-0.312462	-0.479811	-0.458816	-0.177338	0.0252488	-0.063991	-0.302205	-0.37056	-0.209412	-0.0487055	-0.104292	-0.379535	-0.648741	-0.707724	-0.535824	-0.35261	-0.3297	-0.336907	-0.29999	-0.300733	-0.461114	-0.729038	-0.800509	-0.585659	-0.348518	-0.335283	-0.540824	-0.753467	-0.785054	-0.755175
70	1	-0.13311	-0.315694	-0.344985	-0.234666	-0.112826	-0.160346	-0.268241	-0.294642	-0.296187	-0.2713	-0.264508	-0.305121	-0.272916	-0.205408	-0.212716	-0.27732	-0.349926	-0.373211	-0.355282	-0.352409	-0.364122	-0.386361	-0.454013	-0.422396	-0.219827	-0.117576	-0.235581	-0.363015	-0.336858	-0.263849	-0.257576	-0.278517	-0.322499	-0.375379	-0.366107	-0.354529	-0.42739	-0.400643	-0.222764	-0.154589	-0.26084	-0.35185	-0.344204	-0.294136	-0.246814	-0.247285	-0.213825	-0.0587883
71	1	-0.584044	-0.596731	-0.37418	-0.0865242	0.0802082	0.122695	0.0154385	-0.198748	-0.338958	-0.361829	-0.399578	-0.435007	-0.31578	-0.132651	-0.0684179	0.0195447	0.237975	0.362498	0.246811	0.000488117	-0.206983	-0.313362	-0.329877	-0.238562	-0.113865	-0.120004	-0.220376	-0.252089	-0.232673	-0.180267	-0.0483798	0.116772	0.217229	0.135812	-0.0729867	-0.172857	-0.0917169	-0.0505947	-0.159979	-0.197106	-0.0833869	0.0494695	0.0910876	-0.0650475	-0.262173	-0.235197	-0.155151	-0.245245
72	1	-0.119002	-0.111275	-0.133475	-0.115823	-0.126001	-0.134638	-0.0796555	-0.00886564	-0.0146887	-0.147277	-0.346706	-0.455111	-0.386541	-0.305486	-0.375514	-0.49176	-0.48248	-0.361158	-0.238976	-0.184924	-0.237871	-0.273452	-0.174277	-0.0468304	0.0263109	0.0170751	-0.00484192	0.0275392	-0.0293267	-0.245424	-0.432187	-0.423568	-0.267368	-0.0944214	-0.0146887	-0.0631983	-0.180669	-0.249131	-0.214882	-0.126484	-0.00591162	0.051859	0.0149661	-0.0185832	-0.0491368	-0.155429	-0.320793	-0.401686
73	1	0.0948359	0.00841361	-0.0492382	0.151925	0.450219	0.558455	0.493595	0.335337	0.166954	0.107222	0.0566651	-0.0407642	-0.0368054	0.0383339	0.00295076	-0.141435	-0.323651	-0.404088	-0.284874	-0.0947465	0.0619035	0.195529	0.25576	0.158526	-0.0339805	-0.210229	-0.358781	-0.416803	-0.28066	-0.13696	-0.208521	-0.316301	-0.381799	-0.511199	-0.587405	-0.556558	-0.523088	-0.496636	-0.395827	-0.248151	-0.230826	-0.338424	-0.407644	-0.328087	-0.206893	-0.218832	-0.303393	-0.40919
74	1	-0.334838	-0.385668	-0.361495	-0.243497	-0.0618342	0.0790251	0.0717101	-0.0215904	-0.111666	-0.185989	-0.179073	-0.116231	-0.0554237	0.00570394	-0.00762615	-0.0641892	-0.078464	-0.105883	-0.152915	-0.194114	-0.21906	-0.146137	-0.0145357	0.00272821	-0.134888	-0.299422	-0.37469	-0.374818	-0.346315	-0.285957	-0.215119	-0.161542	-0.145368	-0.130961	-0.05872	-0.0179738	0.00651017	0.135443	0.224044	0.226966	0.237239	0.154688	-0.0306161	-0.202619	-0.272769	-0.210291	-0.138947	-0.148219
75	1	0.278498	0.199167	0.243177	0.375406	0.431183	0.412469	0.36718	0.30971	0.224349	0.102873	0.0517248	0.161944	0.323502	0.3528	0.209957	0.013578	-0.139875	-0.226324	-0.237102	-0.186248	-0.111177	-0.102317	-0.186567	-0.245324	-0.218102	-0.148093	-0.0266581	0.158494	0.331119	0.310806	0.126022	0.0648733	0.0975128	0.0272097	-0.0725936	0.00234689	0.188893	0.17498	-0.033118	-0.174264	-0.164566	-0.0785541	-0.05879	-0.11119	-0.0730306	0.000285955	-0.051786	-0.164726
76	0	-0.140984	-0.323534	-0.479198	-0.406181	-0.210852	-0.0775486	-0.0158599	0.0245732	0.00601278	-0.082449	-0.16271	-0.154381	-0.0766342	0.0407777	0.196872	0.3428	0.415976	0.300911	0.0590506	-0.113952	-0.224082	-0.285937	-0.255747	-0.0992667	0.118536	0.158365	0.00301795	-0.132838	-0.133276	-0.0549202	0.020746	0.233534	0.676093	1	0.88655	0.496818	0.154963	0.043439	0.0920888	0.0332241	-0.133443	-0.13567	0.0409445	0.133831	-0.00736773	-0.246276	-0.333176	-0.231368
77	0	-0.158729	-0.0228684	0.130372	0.100761	-0.14489	-0.294299	-0.280702	-0.285266	-0.307131	-0.255735	-0.138096	0.0496862	0.194455	0.217829	0.203284	0.112701	-0.0596444	-0.190499	-0.200034	-0.0997223	0.0375464	0.180166	0.237844	0.0750335	-0.147124	-0.171761	-0.026431	0.161934	0.418298	0.57225	0.346649	-0.0879672	-0.393534	-0.482063	-0.506143	-0.531875	-0.379354	-0.0561431	0.144657	0.188985	0.302889	0.295147	-0.00431489	-0.246915	-0.248945	-0.141394	-0.0188554	0.0430825
78	0	-0.048398	-0.237781	-0.321218	-0.240142	-0.124817	0.0139542	0.13158	0.0645606	-0.138869	-0.307161	-0.410528	-0.42458	-0.330603	-0.197714	-0.0390135	0.124552	0.144486	-0.0118583	-0.167452	-0.167255	0.00199131	0.217379	0.310413	0.174951	-0.0884744	-0.234269	-0.243654	-0.228184	-0.175413	-0.12461	-0.181291	-0.261227	-0.194405	-0.0212479	0.0973965	0.101105	0.00199631	-0.124822	-0.164878	-0.164671	-0.241085	-0.337833	-0.30811	-0.180146	-0.0990045	0.00124501	0.0992883	0.114199
79	0	0.171907	0.23714	0.154563	-0.015074	-0.176139	-0.278049	-0.276901	-0.0157859	0.301358	0.330851	0.255444	0.270222	0.290272	0.298194	0.345378	0.535621	0.76373	0.624876	0.151035	-0.234717	-0.389117	-0.380403	-0.242074	0.000673697	0.21141	0.268252	0.164359	-0.00247166	-0.127678	-0.156366	-0.0283882	0.152513	0.157709	0.015518	-0.137655	-0.297644	-0.329522	-0.0239897	0.510995	0.822116	0.618216	0.111537	-0.213222	-0.171206	-0.0269246	0.106426	0.249369	0.202518
80	0	0.120833	0.147399	0.249553	0.217247	0.0741126	-0.0549338	-0.223201	-0.351762	-0.226196	0.113017	0.380477	0.481837	0.620898	0.877529	1	0.80976	0.420783	0.0625957	-0.124021	-0.164813	-0.127595	-0.058075	0.0280813	0.165597	0.32589	0.286779	-0.00318353	-0.106012	0.297279	0.744009	0.654404	0.269499	0.0616112	0.0222819	0.0452393	0.0222939	-0.124774	-0.223534	-0.0976471	0.177208	0.396322	0.491608	0.513422	0.385044	0.054621	-0.301074	-0.410912	-0.289451
81	0	-0.0623329	-0.134127	-0.20231	-0.18521	-0.216406	-0.239479	-0.161014	-0.129823	-0.14711	-0.0103837	0.170768	0.224586	0.20195	0.161205	0.213172	0.294511	0.295815	0.323765	0.374965	0.394123	0.49248	0.56785	0.421934	0.249786	0.183914	0.105827	0.0166901	-0.0265947	-0.0720641	-0.181977	-0.211357	-0.0264081	0.087445	-0.0848602	-0.266055	-0.201071	-0.0505945	-0.059971	-0.0975177	0.0168767	0.134149	0.115367	0.144802	0.302318	0.257031	-0.0734995	-0.299067	-0.276718
82	0	-0.530005	-0.653801	-0.894496	-0.810245	-0.40895	-0.216092	-0.477288	-0.74809	-0.602287	-0.192561	0.178788	0.342988	0.247839	0.0463113	-0.142889	-0.224623	-0.169742	-0.071647	-0.0452181	-0.0983206	-0.0981586	-0.139966	-0.323976	-0.511135	-0.482545	-0.108126	0.336683	0.39427	0.0745657	-0.276093	-0.443936	-0.392106	-0.335325	-0.375995	-0.283727	-0.0296365	0.121012	0.00353158	-0.159951	-0.128077	-0.113099	-0.359131	-0.566136	-0.453528	-0.370817	-0.451224	-0.287379	0.17142
83	0	0.213145	0.118442	-0.152644	-0.218755	-0.137474	-0.208371	-0.0597918	0.432333	0.710315	0.602606	0.462912	0.423225	0.373944	0.337213	0.314636	0.171793	-0.0786383	-0.206374	-0.154617	-0.172964	-0.355341	-0.371341	-0.269164	-0.443352	-0.708365	-0.709226	-0.504867	-0.227942	-0.04013	-0.0651101	-0.096503	-0.0256974	-0.097051	-0.293593	-0.330404	-0.191818	0.0319099	0.259853	0.35684	0.373395	0.491314	0.577963	0.381549	0.258632	0.465032	0.580685	0.45178	0.266722
84	0	0.111881	-0.0873698	-0.276809	-0.265121	-0.213435	-0.276173	-0.339531	-0.276173	-0.213435	-0.287225	-0.402254	-0.453924	-0.464976	-0.453924	-0.402254	-0.287225	-0.213435	-0.276173	-0.339531	-0.276173	-0.202383	-0.213451	-0.16178	-0.0246318	-0.0356837	-0.224502	-0.391202	-0.453924	-0.453924	-0.402254	-0.287225	-0.213435	-0.287225	-0.369098	-0.265757	0.0682774	0.289647	0.0682774	-0.276809	-0.43182	-0.464976	-0.442872	-0.328479	-0.0356995	0.289632	0.404645	0.404009	0.500523
85	0	0.207715	-0.0255531	-0.150544	-0.119103	-0.0321869	0.0121681	-0.0698892	-0.245879	-0.428138	-0.534984	-0.521698	-0.352734	-0.0388302	0.19481	0.132301	-0.0259354	0.018802	0.0946078	-0.0698892	-0.308388	-0.339447	-0.163448	0.00552483	0.0303134	-0.0946777	-0.321293	-0.497282	-0.521698	-0.403723	-0.207794	-0.0946777	-0.0765419	-0.0569754	-0.100948	-0.239235	-0.352734	-0.314649	-0.19488	-0.120888	-0.0747478	-0.0436983	0.105708	0.321213	0.263944	-0.0325692	-0.26366	-0.332795	-0.28359
86	0	0.162597	0.0579509	-0.11383	-0.0674357	0.210721	0.360202	0.291694	0.32056	0.531957	0.551564	0.319615	0.0456348	-0.211891	-0.260261	-0.139382	-0.182739	-0.379645	-0.447117	-0.344783	-0.280807	-0.302648	-0.281072	-0.190801	-0.148408	-0.127344	-0.0235593	0.163802	0.409627	0.543063	0.322056	-0.0762028	-0.186567	-0.0699409	-0.072881	-0.148414	-0.168527	-0.0804438	0.128965	0.253121	0.184878	0.107622	0.171611	0.193911	0.0100736	-0.097779	0.0660003	0.223995	0.200225
87	0	-0.0405348	-0.0946172	-0.0142372	0.0328002	-0.0353823	-0.0946071	-0.146391	-0.182032	-0.0612745	0.0798376	0.0449877	-0.00759755	0.0468803	0.17199	0.306442	0.360514	0.412289	0.587129	0.707096	0.639309	0.506363	0.36091	0.246802	0.299377	0.499724	0.533066	0.285297	0.0135376	-0.0805271	0.0327902	0.179045	0.205332	0.112765	-0.000157091	0.0464748	0.292342	0.518976	0.426804	0.0986546	-0.0334998	0.0939176	0.245315	0.332334	0.313487	0.226062	0.226062	0.313487	0.332334
88	0	-0.049565	-0.287429	-0.425952	-0.389472	-0.27918	-0.183269	-0.153725	-0.183269	-0.255779	-0.272267	-0.130324	0.0463351	0.141453	0.17959	0.127948	0.0676295	0.0467729	-0.0573764	-0.219749	-0.316097	-0.300486	-0.256217	-0.161975	-0.0130965	-0.049565	-0.279629	-0.397284	-0.352555	-0.352555	-0.397284	-0.279629	-0.049565	-0.0208969	-0.190643	-0.293134	-0.219311	-0.0344132	0.164416	0.362819	0.423148	0.164427	-0.22756	-0.425952	-0.41814	-0.316097	-0.109894	0.0836902	0.0754409
89	0	-0.462915	-0.320776	-0.108344	0.0725477	0.118138	-0.0304459	-0.229615	-0.223179	0.124947	0.591195	0.75842	0.595786	0.307683	-0.0103538	-0.185868	-0.190843	-0.183641	-0.03807	0.390575	0.668719	0.466245	0.0922566	-0.208737	-0.367143	-0.263373	-0.0673543	0.0151252	0.213891	0.547831	0.623109	0.563842	0.6386	0.694169	0.680512	0.54061	0.248426	0.11956	0.307673	0.616281	0.778905	0.693786	0.500004	0.282204	0.0743627	0.131383	0.449439	0.609845	0.474525
90	0	0.265524	0.158912	0.0513122	0.09626	0.210803	0.241897	0.227671	0.328732	0.473592	0.493359	0.315514	0.0474468	-0.00747402	0.111101	0.14717	0.117214	0.0964651	0.129871	0.138178	-0.0255341	-0.230162	-0.349987	-0.444143	-0.493156	-0.425867	-0.260889	-0.0118955	0.19676	0.213266	0.144081	0.0795869	0.00231469	-0.0306805	0.0472468	0.251309	0.338741	0.116642	-0.143738	-0.213934	-0.219392	-0.219763	-0.204766	-0.237057	-0.260679	-0.256042	-0.178486	0.0376893	0.186199
91	0	0.502857	0.1693	-0.142721	-0.203413	-0.13472	-0.277008	-0.611464	-0.625513	-0.228232	0.0837971	-0.0348508	-0.388001	-0.541081	-0.486437	-0.447267	-0.432412	-0.327821	-0.133612	-0.00448117	0.0492567	0.0708484	0.0299663	-0.0345712	-0.108778	-0.238442	-0.366991	-0.397081	-0.268237	-0.0737337	0.00431171	-0.040107	-0.227937	-0.475954	-0.501098	-0.159281	0.228913	0.183658	-0.184417	-0.425171	-0.351547	-0.0205295	0.278286	0.185068	-0.149388	-0.217757	-0.0383949	0.00956795	-0.12978
92	0	0.0497186	0.0193145	-0.0858932	-0.125515	-0.226554	-0.424103	-0.561297	-0.539816	-0.426746	-0.357167	-0.242295	-0.0808836	-0.0775729	-0.170593	-0.151773	-0.00692666	0.0379253	-0.130508	-0.345374	-0.467673	-0.450571	-0.338336	-0.296585	-0.331988	-0.279268	-0.274044	-0.45035	-0.50882	-0.255908	0.104026	0.216869	0.00357881	-0.212344	-0.329412	-0.509639	-0.625584	-0.526961	-0.334631	-0.134439	0.00094119	-0.0292423	-0.118941	-0.139968	-0.12552	-0.0701631	0.0416246	0.0972138	0.00486672
93	0	-0.533545	-0.417964	-0.171214	0.124112	0.448688	0.586241	0.486215	0.253361	0.105565	0.0781237	-0.0207043	-0.000164912	0.219642	0.268632	0.0598793	-0.0632675	-0.106127	-0.300691	-0.457855	-0.473808	-0.409942	-0.186631	0.00137951	0.0115742	0.0128146	0.0724555	0.135581	0.0430943	-0.179156	-0.246909	-0.108269	-0.0698828	-0.281085	-0.396985	-0.208301	0.0762099	0.232701	0.211705	0.0503467	-0.0897453	-0.0915633	-0.0807372	-0.00764555	0.178144	0.199813	-0.0261749	-0.290629	-0.396979
94	0	0.227257	0.310096	0.366415	0.239458	-0.182596	-0.406857	-0.309736	-0.240477	-0.19027	-0.112744	-0.0560001	-0.0682282	-0.10657	0.0302863	0.50994	1	0.937593	0.484563	0.0685817	-0.242231	-0.373357	-0.283837	-0.132601	-0.0894941	-0.109357	-0.197703	-0.357063	-0.382198	-0.217331	-0.0481237	0.0694162	0.107413	-0.0172981	-0.0601411	0.274905	0.660476	0.566472	0.0135865	-0.489949	-0.499026	-0.107955	0.228776	0.297925	0.238513	0.229666	0.326872	0.36511	0.212947
95	0	0.519472	0.38824	0.256688	0.129844	-0.0216778	0.0105368	0.0967794	0.119172	0.282601	0.459014	0.410823	0.264502	0.229506	0.416544	0.667414	0.73965	0.592416	0.366413	0.192028	0.00806012	-0.138412	-0.209304	-0.280266	-0.222652	0.0149709	0.161792	0.0242158	-0.231089	-0.263883	0.0169634	0.389439	0.705251	0.717702	0.317613	0.0289653	0.148985	0.392727	0.584595	0.692771	0.610522	0.306435	-0.0748979	-0.3059	-0.417715	-0.444082	-0.278195	-0.12674	-0.0236281
96	0	-0.0587584	-0.0369038	-0.013203	-0.0478813	-0.0859993	-0.0207572	0.128537	0.212385	0.235964	0.302251	0.353304	0.27989	0.0804222	-0.11	-0.183302	-0.172513	-0.167661	-0.212557	-0.262521	-0.228039	-0.141201	-0.156249	-0.205891	-0.161236	-0.0610955	-0.00578887	-0.0352748	-0.0479953	-0.00557726	0.030601	0.0105776	-0.0535783	-0.113863	-0.142929	-0.124952	-0.0573383	-0.000505677	-0.0372036	-0.132061	-0.178021	-0.123426	-0.0735907	-0.145381	-0.249912	-0.271127	-0.23108	-0.173252	-0.117617
97	0	-0.256454	-0.070459	-0.0528953	-0.133266	-0.0475072	0.108897	0.15538	0.117062	-0.0938808	-0.5104	-0.780732	-0.524222	0.0491678	0.297051	0.106546	-0.027096	0.0356991	0.114506	0.169612	0.158437	0.178332	0.363302	0.375575	0.033201	-0.150152	0.038399	0.269083	0.381013	0.422617	0.371975	0.207476	0.047437	-0.0134375	0.0818753	0.27091	0.236779	-0.100065	-0.334752	-0.330575	-0.32903	-0.29178	-0.0941993	0.0640316	-0.0561689	-0.326796	-0.430942	-0.296714	-0.132055
98	0	0.0309775	0.225524	0.430563	0.595158	0.621642	0.46426	0.242767	0.133818	0.102648	0.131659	0.147295	0.105918	0.255734	0.443794	0.408124	0.307879	0.35363	0.539981	0.541704	0.251239	0.0813948	0.201769	0.307197	0.29795	0.344409	0.391642	0.188312	-0.160366	-0.172882	0.226034	0.565975	0.497759	0.254515	0.164035	0.120606	0.126906	0.252716	0.289239	0.194612	-0.0025084	-0.287968	-0.36939	-0.113636	0.166124	0.203594	0.0637141	-0.113636	-0.271468
99	0	0.347193	0.393202	0.459387	0.661167	0.807585	0.714596	0.493586	0.296737	0.183088	0.0866355	-0.080201	-0.22319	-0.155751	0.112918	0.392014	0.626981	0.732041	0.664401	0.506609	0.325314	0.203519	0.0204439	-0.299661	-0.518739	-0.427701	0.0443315	0.619344	0.861504	0.873758	0.930314	1	0.963076	0.791067	0.635812	0.573552	0.484997	0.342759	0.272824	0.395927	0.652584	0.674203	0.44219	0.367351	0.427655	0.320408	0.0856832	-0.151807	-0.448798
100	0	0.434479	0.739219	0.721523	0.521608	0.285576	0.0245572	-0.124833	-0.00261902	0.316744	0.678103	0.8223	0.586063	0.182599	0.0441165	0.396542	0.704962	0.5044	0.312478	0.440103	0.545926	0.528474	0.442065	0.204883	-0.0722111	-0.124833	0.0729444	0.298299	0.532703	0.879389	1	0.649787	0.165629	-0.0521516	0.0557425	0.138302	0.0824124	0.232041	0.438982	0.316086	0.0993824	0.0613547	0.0998766	0.128186	0.148014	0.180808	0.204639	0.236288	0.272853
101	0	0.392801	0.22895	0.0298559	0.0687894	0.212537	0.23143	0.231223	0.227464	0.141086	0.193121	0.334601	0.245172	0.0118786	-0.178014	-0.268934	-0.15118	0.176132	0.451784	0.423729	0.249412	0.18795	0.225063	0.236316	0.180383	0.207842	0.378847	0.462037	0.316184	0.0966173	0.0832983	0.292395	0.513855	0.594517	0.431089	0.137411	-0.0903721	-0.189272	-0.0925612	0.0821293	0.0616513	-0.0846305	-0.0117145	0.326241	0.511185	0.322551	0.0890451	0.0798352	0.134942
102	0	0.318403	0.213692	0.197718	0.255675	0.278963	0.171182	0.0228234	-0.0254794	-0.0443649	-0.0822293	-0.00604815	0.109777	0.159675	0.226799	0.240442	0.189868	0.217155	0.269707	0.275301	0.276424	0.3053	0.398032	0.555045	0.789487	1	0.924947	0.625895	0.417458	0.332046	0.212967	0.0276085	-0.103654	0.00684529	0.282232	0.377686	0.255277	0.203701	0.253156	0.170452	-0.0420398	-0.195992	-0.175969	-0.0745635	0.00957831	0.0886353	0.0824955	0.000673904	-0.0360576
103	0	0.290394	0.287017	0.418507	0.473613	0.252838	0.117836	0.262893	0.348555	0.11728	-0.0355105	0.134891	0.316534	0.384806	0.364751	0.234886	-0.0313457	-0.255528	-0.211339	-0.16147	-0.298807	-0.316782	-0.162499	-0.184828	-0.331645	-0.154609	0.294032	0.522083	0.396602	0.22792	0.401398	0.740826	0.803204	0.615137	0.448406	0.482719	0.628067	0.614012	0.309905	-0.0858759	-0.200441	-0.00616958	0.154933	0.143068	0.0296069	0.0124485	0.194707	0.265899	0.127327
104	0	-0.112786	-0.0163827	0.0622812	0.170743	0.3578	0.424715	0.318084	0.127578	-0.0779224	-0.116779	-0.073677	-0.222091	-0.449633	-0.489659	-0.380108	-0.226095	-0.025895	0.106995	0.0316405	-0.150127	-0.183694	-0.0699196	0.0238731	0.0769561	0.12942	0.157382	0.0996167	0.0800947	0.119598	0.0507507	-0.0181447	0.0438376	0.11852	0.110753	0.0622812	0.0476007	0.129191	0.263159	0.266698	0.20431	0.221377	0.1467	0.0074305	0.0585124	0.115835	-0.0187635	-0.146353	-0.182162
105	0	-0.307962	-0.201745	-0.173974	-0.175886	-0.0418884	-0.00815777	-0.289115	-0.640677	-0.681043	-0.329086	0.0247725	-0.055566	-0.409425	-0.607746	-0.628465	-0.628465	-0.607746	-0.416466	-0.0814448	-0.00151157	-0.222889	-0.367562	-0.347924	-0.260949	-0.162189	-0.00817783	0.0920992	0.0110548	-0.148491	-0.361611	-0.560733	-0.614798	-0.383141	-0.0584189	0.0572573	0.283755	0.540359	0.324537	-0.162594	-0.48002	-0.581858	-0.609233	-0.647698	-0.668842	-0.496389	-0.260929	-0.295761	-0.428657
106	0	-0.698224	-0.372708	-0.151358	-0.215744	-0.263992	-0.256071	-0.395892	-0.59087	-0.743568	-0.786086	-0.57346	-0.254767	-0.122069	-0.145699	-0.0996475	0.0199598	0.0429711	-0.157822	-0.467185	-0.542569	-0.297595	-0.0580287	-0.105133	-0.378254	-0.621835	-0.709734	-0.609572	-0.337346	-0.108676	-0.102644	-0.182066	-0.14521	-0.0756381	-0.107797	-0.179657	-0.295577	-0.457532	-0.566037	-0.565052	-0.345831	0.0885341	0.353546	0.206821	-0.0320808	-0.0880388	-0.129801	-0.220822	-0.218195
107	0	-0.294849	-0.244954	-0.190198	0.0672589	0.542206	0.863377	0.818913	0.538138	0.258927	0.248331	0.381777	0.340216	0.205557	0.180571	0.356259	0.576059	0.599934	0.482788	0.34733	0.277606	0.273035	0.234839	0.170547	0.262706	0.469296	0.49775	0.408768	0.371448	0.317491	0.219353	0.219064	0.307467	0.291996	0.131262	-0.0294717	-0.0449428	0.0434601	0.0431706	-0.0601244	-0.117563	-0.132745	-0.127588	-0.0934528	-0.001293	0.10687	0.0971271	0.0325524	0.00387137
108	0	-0.186671	-0.116092	-0.233838	-0.181174	0.0603162	0.025243	-0.187922	-0.201803	-0.0572566	0.212828	0.419184	0.391584	0.290347	0.182098	0.280683	0.530669	0.477676	-0.0138852	-0.649277	-0.910221	-0.618114	-0.246746	-0.127001	-0.0115486	0.0918381	-0.0826145	-0.349931	-0.459306	-0.553399	-0.643713	-0.503104	-0.117942	0.252988	0.425153	0.522619	0.599168	0.569994	0.472898	0.426169	0.432333	0.332519	0.044021	-0.214836	-0.214444	-0.0606196	0.0546254	0.0558488	0.100306
109	0	-0.256287	-0.188841	-0.0928805	0.037818	0.225015	0.295984	0.14548	-0.170365	-0.445801	-0.455965	-0.298533	-0.246441	-0.256088	-0.0827223	0.254249	0.454135	0.397443	0.317427	0.329933	0.381688	0.359911	0.220812	0.123149	0.0204743	-0.0919673	0.084654	0.575589	0.970979	1	0.836404	0.664557	0.465217	0.31975	0.368407	0.392997	0.152184	-0.0825334	-0.0610609	0.150041	0.465499	0.660389	0.4839	0.151043	-0.00716223	-0.231683	-0.603759	-0.638239	-0.252232
110	0	-0.132036	0.285533	0.605612	0.835512	1	0.783521	0.344713	0.172018	0.312592	0.310071	-0.0265217	-0.311042	-0.280298	-0.169175	-0.175016	-0.133909	-0.0185283	0.0318589	0.036149	-0.0474607	-0.332649	-0.65227	-0.654124	-0.409334	-0.23217	-0.0732374	0.0744328	0.0355076	-0.138295	-0.362902	-0.434428	-0.108521	0.238455	0.208331	0.0869811	0.0696224	0.0282491	-0.0946593	-0.163019	-0.0994526	-0.0951269	-0.258388	-0.456587	-0.460601	-0.323452	-0.200638	-0.0839381	-0.0850165
111	0	0.0805131	0.0620377	-0.0258524	0.00261768	0.162257	0.29109	0.236637	0.120071	0.148324	0.250915	0.244234	0.0590794	-0.170831	-0.226909	-0.0307413	0.336609	0.636825	0.54629	0.115144	-0.25173	-0.347793	-0.168945	0.0714846	0.140353	0.0481616	-0.0980547	-0.103521	0.119857	0.326937	0.219663	-0.0396066	-0.134136	-0.179005	-0.267365	-0.293208	-0.297414	-0.279538	-0.187924	-0.10335	-0.06639	-0.060646	-0.178745	-0.455177	-0.501397	-0.104378	0.259245	0.299703	0.173625
112	0	0.241521	0.625853	0.765291	0.598342	0.303988	0.109537	0.152455	0.31485	0.31419	0.153115	0.0912295	0.198612	0.280467	0.246154	0.0915848	-0.248517	-0.577845	-0.670536	-0.555886	-0.321499	-0.158201	-0.0658564	0.157096	0.281152	-0.0200211	-0.393273	-0.314062	0.119417	0.413441	0.33614	0.0522923	-0.124833	-0.0917699	0.0628157	0.180312	0.062824	-0.20958	-0.408664	-0.361122	-0.126388	-0.12638	-0.455394	-0.68853	-0.559858	-0.248839	-0.0435513	-0.0144687	-0.0757026
113	0	-0.314772	-0.295029	-0.262271	-0.248365	-0.182752	-0.119223	-0.15026	-0.247997	-0.309971	-0.299828	-0.284	-0.274326	-0.265716	-0.266181	-0.259389	-0.261014	-0.272605	-0.275489	-0.250784	-0.163214	-0.0148999	0.0697961	-0.021687	-0.226636	-0.390853	-0.399558	-0.273668	-0.152175	-0.113264	-0.166088	-0.284101	-0.344083	-0.322351	-0.26953	-0.177681	-0.0961456	-0.0409654	-6.18203e-05	-0.000425226	-0.0761379	-0.197231	-0.208725	-0.0992203	-0.0326196	-0.0503721	-0.0409728	0.0472679	0.0623066
114	0	-0.0557443	0.0292162	0.137778	0.279606	0.273882	0.141079	0.136434	0.264844	0.410229	0.511737	0.467594	0.361251	0.349804	0.457668	0.592699	0.527382	0.266178	0.0578943	-0.054861	-0.105615	-0.0649684	0.0516586	0.18504	0.314188	0.386266	0.389417	0.420478	0.458048	0.388874	0.161113	-0.0583664	-0.0484444	0.144584	0.288454	0.19445	-0.0493278	-0.234206	-0.293604	-0.343646	-0.435237	-0.453295	-0.374566	-0.235089	-0.0844224	-0.0778062	-0.250544	-0.415588	-0.426849
M1 Early PETH
	Time:	-3	-2.99	-2.98	-2.97	-2.96	-2.95	-2.94	-2.93	-2.92	-2.91	-2.9	-2.89	-2.88	-2.87	-2.86	-2.85	-2.84	-2.83	-2.82	-2.81	-2.8	-2.79	-2.78	-2.77	-2.76	-2.75	-2.74	-2.73	-2.72	-2.71	-2.7	-2.69	-2.68	-2.67	-2.66	-2.65	-2.64	-2.63	-2.62	-2.61	-2.6	-2.59	-2.58	-2.57	-2.56	-2.55	-2.54	-2.53
Neuron #	Sig. Mod
1	1	-0.231439	-0.241885	-0.142297	0.036148	0.146489	0.167367	0.152559	0.121862	0.110376	0.124115	0.172752	0.222564	0.144735	-0.02237	-0.149985	-0.16153	-0.06962	-0.0170787	-0.0366304	-0.055864	-0.0613284	-0.122345	-0.24063	-0.272373	-0.182112	-0.103613	-0.0986452	-0.141685	-0.200201	-0.203812	-0.164737	-0.166992	-0.200198	-0.210142	-0.141798	0.0287081	0.215442	0.299907	0.292467	0.286744	0.300294	0.361023	0.422298	0.380104	0.400263	0.648081	0.923049	1
2	1	0.774321	0.540086	0.218824	0.150702	0.129852	-0.0379358	-0.105425	0.0705085	0.132541	-0.0180578	-0.0897201	0.0496271	0.271248	0.397078	0.330174	0.139879	-0.0371545	-0.033857	0.247271	0.589393	0.721327	0.703335	0.72401	0.628446	0.275902	0.0528648	0.266066	0.624558	0.783349	0.822386	0.875365	0.906278	0.849628	0.698386	0.516678	0.51511	0.662411	0.543778	0.160115	-0.0504763	0.119578	0.46584	0.612752	0.362075	-0.0460809	-0.273266	-0.336861	-0.213637
3	1	-0.00830067	-0.0702102	-0.279282	-0.474276	-0.530189	-0.437297	-0.24801	-0.0204976	0.101234	0.0711473	-0.0714023	-0.303376	-0.467388	-0.459503	-0.386096	-0.313829	-0.169599	0.0095855	0.113272	0.186531	0.196847	0.0633521	-0.0866241	-0.0597712	0.0120283	-0.128707	-0.32087	-0.382979	-0.336727	-0.281699	-0.411023	-0.599284	-0.571918	-0.364289	-0.209429	-0.204538	-0.326008	-0.522167	-0.609334	-0.438248	-0.239708	-0.282261	-0.335643	-0.198294	-0.0432473	-0.088741	-0.296346	-0.341843
4	1	-0.123454	-0.232329	-0.202621	0.0114926	0.299384	0.496151	0.444758	0.151867	-0.108181	-0.194346	-0.209365	-0.0662592	0.176372	0.22409	0.186839	0.228497	0.161552	-0.0384942	-0.179462	-0.110323	0.0993522	0.232834	0.155356	-0.126738	-0.285063	-0.1003	0.171033	0.220631	0.026586	-0.167444	-0.263828	-0.33484	-0.269371	-0.100285	-0.042696	-0.0595052	-0.0964311	-0.15723	-0.0848219	0.106491	0.201126	0.180842	0.125438	0.00456374	-0.182732	-0.25335	-0.146413	-0.133662
5	1	0.260898	0.395311	0.379107	0.224232	0.174846	0.25498	0.361453	0.348865	0.0951303	-0.261559	-0.474571	-0.465564	-0.294946	-0.151819	-0.15447	-0.199838	-0.152384	-0.0208198	0.0510978	-0.10675	-0.382079	-0.514412	-0.519472	-0.467405	-0.386615	-0.317495	-0.264269	-0.251253	-0.147369	0.0697584	0.135958	0.0578001	-0.00202409	-0.117459	-0.311587	-0.459423	-0.521507	-0.495814	-0.281001	-0.0191797	0.0325088	0.0418999	0.175016	0.247676	0.126142	-0.0607845	-0.136175	-0.161449
6	1	-0.125198	-0.109966	-0.0454457	-0.00550291	0.077283	0.234844	0.381324	0.437996	0.365882	0.163232	-0.0424326	0.00941046	0.22952	0.270997	0.160911	0.13316	0.185634	0.136911	-0.0125628	-0.0937468	-0.0310867	0.0282581	-0.0119585	1.51963e-05	0.127052	0.213336	0.198069	0.156559	0.119928	0.0385091	-0.0522768	0.000146931	0.140776	0.287588	0.443117	0.441914	0.261588	0.0526549	-0.091092	-0.154123	-0.184739	-0.190412	-0.177565	-0.150032	-0.0773992	-0.0086841	0.076813	0.195627
7	1	-0.0460168	-0.158862	-0.275792	-0.260221	-0.157854	-0.132033	-0.232709	-0.31443	-0.331348	-0.34194	-0.252664	-0.0633041	-0.0336499	-0.247188	-0.461424	-0.493562	-0.361515	-0.21704	-0.277012	-0.446389	-0.448508	-0.356848	-0.271837	-0.173418	-0.230954	-0.479673	-0.687201	-0.697969	-0.528703	-0.298079	-0.201238	-0.312857	-0.396242	-0.313455	-0.245439	-0.300343	-0.408657	-0.4781	-0.533994	-0.656455	-0.738437	-0.61384	-0.339755	-0.118834	-0.0872354	-0.184453	-0.223868	-0.173944
8	1	-0.0617735	-0.0647826	-0.0507784	-0.0177951	-0.00892276	-0.0370588	-0.0499342	-0.0390394	-0.0403023	-0.0387472	-0.0264483	-0.0362122	-0.0546779	-0.0544025	-0.041896	-0.0280905	-0.0249891	-0.0178922	-0.00408554	-0.00488357	-0.00582494	0.0148992	0.0279103	-0.00915195	-0.0650579	-0.100818	-0.122649	-0.135523	-0.152061	-0.167471	-0.153799	-0.117106	-0.10033	-0.121898	-0.152158	-0.154691	-0.13205	-0.117107	-0.103483	-0.0809862	-0.0666966	-0.0690971	-0.0873721	-0.104992	-0.105789	-0.0930547	-0.0882625	-0.103482
9	1	-0.384628	-0.351895	-0.274442	-0.195966	-0.189689	-0.240173	-0.262125	-0.226186	-0.179385	-0.169882	-0.181863	-0.177822	-0.172818	-0.195957	-0.245261	-0.279095	-0.285326	-0.289735	-0.3148	-0.351886	-0.362362	-0.371987	-0.376089	-0.305059	-0.203872	-0.172777	-0.171063	-0.145331	-0.133616	-0.140941	-0.160291	-0.196953	-0.241671	-0.278186	-0.290661	-0.311549	-0.345183	-0.337272	-0.307884	-0.309384	-0.325619	-0.327401	-0.291307	-0.249431	-0.277038	-0.330831	-0.32736	-0.290965
10	1	-0.189329	-0.127616	-0.0817617	-0.0482723	-0.105618	-0.215681	-0.265477	-0.340941	-0.454596	-0.545113	-0.563332	-0.451056	-0.331533	-0.315088	-0.379571	-0.471671	-0.543152	-0.626509	-0.718449	-0.707941	-0.575472	-0.472769	-0.447021	-0.374654	-0.249378	-0.173223	-0.236874	-0.398455	-0.519355	-0.565982	-0.571269	-0.586333	-0.627231	-0.640307	-0.585068	-0.456142	-0.351538	-0.358458	-0.390526	-0.386802	-0.344229	-0.248404	-0.154352	-0.0597631	-0.00947758	-0.0782918	-0.207307	-0.326086
11	1	-0.0733697	-0.0294228	0.0420905	0.0187681	-0.0436845	-0.0627089	-0.0521	-0.0280046	-0.0260179	-0.0506882	-0.0395066	-0.020508	-0.0816128	-0.15156	-0.119802	-0.0446034	-0.0154112	-0.00800509	-0.00201081	-0.00391342	-0.00650492	-0.0320122	-0.0746953	-0.0912984	-0.0516997	0.0501813	0.161055	0.200653	0.172062	0.122866	0.0531795	-0.0265087	-0.0927943	-0.142884	-0.156891	-0.145475	-0.120204	-0.0702831	-0.0179208	0.0260901	0.0531795	0.0642748	0.0631814	0.0346759	0.000496619	-0.0235105	-0.0576035	-0.108788
12	1	-0.335595	-0.235226	-0.161419	-0.105645	-0.0586278	-0.0541362	-0.0364368	-0.0244358	-0.0971608	-0.14036	-0.0606047	-0.018683	-0.116837	-0.255852	-0.316612	-0.293296	-0.244962	-0.177881	-0.0740631	0.0493313	0.102804	0.0293713	-0.095399	-0.172669	-0.197579	-0.201557	-0.197391	-0.192259	-0.15279	-0.115544	-0.143281	-0.192288	-0.255173	-0.327887	-0.353542	-0.335336	-0.326319	-0.331754	-0.312667	-0.273297	-0.246969	-0.244249	-0.279043	-0.35434	-0.419841	-0.399938	-0.329448	-0.314646
13	1	0.0188273	0.163187	0.228771	0.117541	-0.0876423	-0.181766	-0.13316	-0.0137453	0.125726	0.210036	0.192933	0.0965784	-0.0176057	-0.0644514	-0.052579	-0.0474771	0.0237122	0.118146	0.0706893	0.000994832	0.0442429	0.11694	0.125729	0.0391887	-0.0599957	-0.104137	-0.120986	-0.129552	-0.102386	-0.0436103	-0.0597329	-0.18917	-0.274737	-0.207304	-0.0395062	0.0809928	-0.000842049	-0.193632	-0.283047	-0.266665	-0.218663	-0.176395	-0.173917	-0.197358	-0.193376	-0.180723	-0.242625	-0.30499
14	1	-0.309458	-0.206334	-0.157898	-0.186233	-0.223345	-0.209953	-0.180506	-0.189412	-0.184734	-0.130999	-0.0964917	-0.130029	-0.210594	-0.28427	-0.336188	-0.387161	-0.414335	-0.389424	-0.336714	-0.264464	-0.20741	-0.235865	-0.306992	-0.337375	-0.342134	-0.334567	-0.279232	-0.213205	-0.202969	-0.22654	-0.268263	-0.336482	-0.382216	-0.389342	-0.395885	-0.412157	-0.425098	-0.383926	-0.278477	-0.206502	-0.222724	-0.263977	-0.274484	-0.263085	-0.264155	-0.288968	-0.315232	-0.314871
15	1	-0.550163	-0.583	-0.425818	-0.326529	-0.411014	-0.548237	-0.5355	-0.430791	-0.401888	-0.503216	-0.642097	-0.618327	-0.369055	-0.211309	-0.414768	-0.74265	-0.89091	-0.732824	-0.334028	-0.0214606	0.014108	0.0201299	0.230528	0.303684	-0.0268999	-0.368257	-0.38965	-0.260891	-0.244724	-0.363934	-0.562617	-0.745844	-0.776962	-0.690441	-0.54452	-0.439906	-0.462931	-0.369521	-0.080865	0.0154936	-0.196384	-0.398156	-0.365572	-0.253132	-0.284317	-0.368651	-0.40738	-0.383458
16	1	0.0189126	-0.0843955	-0.0651034	0.119604	0.30678	0.337056	0.25855	0.181275	0.122702	0.140677	0.325274	0.461545	0.289069	-0.0469154	-0.248121	-0.295879	-0.282152	-0.22768	-0.201319	-0.188411	-0.154913	-0.136502	-0.104205	-0.0691194	-0.0771857	-0.0732714	-0.0219001	0.00256818	-0.0960224	-0.267621	-0.276509	-0.00263508	0.371174	0.513	0.365424	0.234081	0.210202	0.119182	-0.0576887	-0.187447	-0.166899	-0.0671014	-0.0293062	-0.0010482	0.104792	0.199468	0.207529	0.148523
17	1	0.0192546	0.0524839	0.0753397	0.0840424	0.0910136	0.105055	0.100695	0.0740683	0.0704752	0.0985301	0.121653	0.12791	0.126241	0.115026	0.103384	0.11019	0.141842	0.17852	0.185938	0.179978	0.174954	0.148702	0.118932	0.103412	0.0872354	0.0727197	0.0831192	0.110987	0.128565	0.141889	0.166047	0.173432	0.126449	0.0788671	0.103565	0.149601	0.149744	0.11096	0.0658004	0.0588596	0.105181	0.162317	0.193091	0.216474	0.237343	0.224002	0.176569	0.113537
18	1	-0.0206324	-0.00799624	0.00875877	0.00937819	-0.0758165	-0.183158	-0.236425	-0.254551	-0.23717	-0.199979	-0.147911	-0.0198202	0.111543	0.112323	0.027807	-0.0230338	-0.0202213	-0.0474699	-0.133443	-0.167957	-0.107588	-0.0253136	0.0134761	-0.0422708	-0.124202	-0.104208	0.00412033	0.111435	0.134094	0.0709388	-0.000120425	-0.0742432	-0.132758	-0.0961265	-0.0255971	-0.0614755	-0.169965	-0.225146	-0.183806	-0.0683379	0.0187443	0.00532744	-0.0328624	-0.0622102	-0.118072	-0.153802	-0.0978673	0.01584
19	1	0.172628	0.111317	0.00693087	-0.018706	0.0401259	0.082693	0.0646173	0.0732201	0.145194	0.194292	0.169432	0.0989122	0.0751298	0.144494	0.198908	0.185562	0.173511	0.159063	0.104519	0.0171409	-0.0983477	-0.163273	-0.100625	0.0533306	0.219449	0.285787	0.209009	0.0588812	-0.0543615	-0.0958979	-0.1341	-0.121392	-0.0155746	0.0557632	0.0051237	-0.104964	-0.166779	-0.140054	-0.0865179	-0.0861613	-0.173357	-0.259549	-0.206001	-0.0606995	0.0187507	0.00534503	0.0112288	0.0456516
20	1	-0.318157	-0.380368	-0.443646	-0.480076	-0.477341	-0.44713	-0.422841	-0.415111	-0.410238	-0.407741	-0.40496	-0.401166	-0.417513	-0.436226	-0.429631	-0.424801	-0.437248	-0.435138	-0.397229	-0.356183	-0.355463	-0.380821	-0.402811	-0.426216	-0.450588	-0.459273	-0.459256	-0.47084	-0.488343	-0.497084	-0.493951	-0.477672	-0.456138	-0.446655	-0.45502	-0.463852	-0.456541	-0.451722	-0.471139	-0.496717	-0.500431	-0.477946	-0.448763	-0.431397	-0.424209	-0.426716	-0.445449	-0.476426
21	1	-0.0860465	-0.114475	-0.1108	-0.0739559	-0.0428313	-0.0355441	-0.0508197	-0.0930355	-0.139201	-0.16081	-0.172602	-0.192657	-0.213676	-0.216318	-0.201195	-0.17716	-0.145098	-0.127644	-0.123677	-0.105924	-0.0875553	-0.0821502	-0.0833772	-0.101738	-0.143722	-0.197182	-0.223336	-0.194151	-0.152706	-0.147806	-0.166325	-0.168537	-0.146518	-0.131963	-0.129719	-0.116892	-0.103057	-0.0961832	-0.085282	-0.0720577	-0.0685889	-0.086655	-0.105965	-0.10679	-0.108004	-0.107439	-0.0853591	-0.0627699
22	1	-0.189037	-0.181959	-0.168285	-0.160811	-0.166466	-0.180833	-0.187387	-0.177285	-0.154186	-0.136357	-0.142795	-0.159019	-0.168735	-0.163021	-0.144805	-0.13874	-0.138933	-0.131788	-0.138812	-0.170431	-0.193669	-0.175129	-0.139516	-0.138939	-0.175142	-0.217151	-0.250362	-0.256291	-0.244517	-0.240361	-0.233375	-0.217519	-0.186589	-0.141725	-0.124188	-0.138616	-0.145196	-0.144698	-0.148677	-0.144122	-0.138772	-0.147344	-0.164973	-0.180975	-0.188023	-0.186896	-0.183583	-0.179024
23	1	-0.308068	-0.322963	-0.377838	-0.394721	-0.368457	-0.326984	-0.282392	-0.274132	-0.312437	-0.336712	-0.341518	-0.400486	-0.47458	-0.456685	-0.380915	-0.370111	-0.418861	-0.418416	-0.368067	-0.327132	-0.318789	-0.361231	-0.441694	-0.483766	-0.448474	-0.396759	-0.361586	-0.340924	-0.350857	-0.396428	-0.450765	-0.489709	-0.506875	-0.439833	-0.323862	-0.28802	-0.325215	-0.382225	-0.401333	-0.344814	-0.288862	-0.2781	-0.296425	-0.321086	-0.319544	-0.320567	-0.369218	-0.426805
24	1	-0.485366	-0.352761	-0.309494	-0.276107	-0.189869	-0.104532	-0.0922313	-0.205723	-0.400055	-0.489146	-0.444298	-0.390975	-0.309346	-0.151102	0.0112713	0.0759043	0.00467761	-0.154706	-0.302684	-0.405944	-0.508818	-0.551334	-0.402585	-0.133419	0.00384881	-0.119745	-0.289398	-0.238067	-0.0541212	0.0418124	-0.00982697	-0.127536	-0.194332	-0.206815	-0.25905	-0.327285	-0.329543	-0.290429	-0.279945	-0.290294	-0.262804	-0.230246	-0.210616	-0.17658	-0.0984749	0.0137212	-0.00565485	-0.165789
25	1	0.0788987	0.0795213	0.0355261	0.0805862	0.154589	0.154389	0.123704	0.0648304	0.0647733	0.218919	0.317722	0.155264	-0.07756	-0.0799273	0.11987	0.288605	0.361557	0.408162	0.407093	0.352254	0.326639	0.342277	0.406607	0.531166	0.567295	0.378237	0.119436	0.104133	0.257531	0.246254	0.0941975	-0.00640483	0.00628097	0.0296485	-0.0654614	-0.139546	-0.0905967	-0.0389728	0.0316098	0.171127	0.296129	0.320479	0.187443	0.0188991	-0.04951	-0.0942329	-0.1416	-0.113651
26	1	-0.188367	-0.268155	-0.3432	-0.407932	-0.430151	-0.367018	-0.246794	-0.113714	-0.0600418	-0.0910972	-0.137863	-0.184792	-0.187287	-0.16404	-0.154526	-0.154533	-0.213186	-0.344656	-0.466097	-0.51034	-0.487291	-0.419253	-0.330113	-0.281045	-0.329928	-0.398437	-0.328825	-0.232013	-0.260885	-0.288602	-0.25245	-0.256198	-0.260534	-0.135181	0.00782843	-0.033687	-0.157358	-0.204489	-0.225988	-0.269635	-0.2813	-0.215153	-0.11908	-0.0891432	-0.152628	-0.272898	-0.366147	-0.332574
27	1	-0.44131	-0.385375	-0.422662	-0.461365	-0.421328	-0.321116	-0.257381	-0.28321	-0.385166	-0.495718	-0.540005	-0.494864	-0.423182	-0.36646	-0.30293	-0.280071	-0.314598	-0.36475	-0.389206	-0.372433	-0.372706	-0.386506	-0.387649	-0.400384	-0.39	-0.338295	-0.308074	-0.358495	-0.476055	-0.567624	-0.581829	-0.541849	-0.474092	-0.394928	-0.326785	-0.301128	-0.297365	-0.292104	-0.291313	-0.267786	-0.236169	-0.282142	-0.431086	-0.580881	-0.62707	-0.584681	-0.554476	-0.541385
28	1	-0.244249	-0.217074	-0.19442	-0.204107	-0.197901	-0.146383	-0.112999	-0.135559	-0.18324	-0.221596	-0.22507	-0.202321	-0.184929	-0.161044	-0.110859	-0.0536872	0.01824	0.0746368	0.0596166	-0.00564526	-0.102865	-0.183244	-0.181553	-0.132178	-0.124277	-0.189903	-0.27142	-0.3127	-0.309869	-0.269634	-0.21548	-0.164325	-0.138577	-0.155878	-0.16754	-0.133775	-0.115922	-0.165563	-0.18841	-0.113594	-0.00688326	0.128517	0.29237	0.359324	0.288532	0.151533	-0.0038634	-0.138033
29	1	-0.291544	-0.27669	-0.274349	-0.30679	-0.300519	-0.250546	-0.229015	-0.244554	-0.271584	-0.303398	-0.323018	-0.321555	-0.327176	-0.344447	-0.343893	-0.325521	-0.303196	-0.257145	-0.191858	-0.182408	-0.248274	-0.315732	-0.329446	-0.300068	-0.275874	-0.26906	-0.260527	-0.252819	-0.245086	-0.228265	-0.218331	-0.223065	-0.234522	-0.258305	-0.27002	-0.253317	-0.246256	-0.25941	-0.267964	-0.269396	-0.272613	-0.280915	-0.287637	-0.271621	-0.241304	-0.22518	-0.208924	-0.17677
30	1	-0.0999132	-0.0472763	0.0475622	0.120995	0.13754	0.083743	-0.0126875	-0.066914	-0.0409153	0.0156342	0.0651809	0.0597678	-0.00834549	-0.0430258	-0.0216155	-0.0247948	-0.0610693	-0.062659	-0.0338166	-0.0503619	-0.100429	-0.10468	-0.0801817	-0.0780394	-0.0668202	-0.0473632	-0.0314959	-0.0382455	-0.122634	-0.190499	-0.128233	0.0215681	0.140724	0.13913	0.0682665	0.00703948	-0.0471848	-0.0850467	-0.0716807	-0.0290475	-0.0142749	0.000249206	0.0326111	0.00872064	-0.0329329	0.00553903	0.0448144	0.0183842
31	1	0.2746	0.245441	0.169004	0.166544	0.154601	0.056115	-0.0842902	-0.186347	-0.221031	-0.19143	-0.144173	-0.0961492	-0.0580944	-0.0576487	-0.0693973	-0.0722715	-0.0570158	-0.0763232	-0.15177	-0.144508	-0.0716509	-0.0962806	-0.185365	-0.234738	-0.232376	-0.199509	-0.123121	0.00155879	0.0825034	0.070734	0.0196212	-0.036032	-0.0766111	-0.0784392	-0.0119866	0.0717665	0.0751865	0.0836576	0.141942	0.12138	0.0420693	0.0353833	0.0682121	0.0464541	0.0120759	0.0150968	0.0326976	0.0555777
32	1	-0.2468	-0.424303	-0.466837	-0.463405	-0.36109	-0.13967	0.11016	0.193194	-0.0435246	-0.376666	-0.548781	-0.569159	-0.492317	-0.376366	-0.299524	-0.294429	-0.347453	-0.405286	-0.424296	-0.410381	-0.381461	-0.405279	-0.482128	-0.472232	-0.265524	0.0194098	0.096252	-0.0727305	-0.279439	-0.395097	-0.42939	-0.434199	-0.42939	-0.395097	-0.294723	-0.154374	-0.115551	-0.2125	-0.289628	-0.313153	-0.376366	-0.448121	-0.405579	-0.236311	-0.149558	-0.241413	-0.342652	-0.342073
33	1	-0.265283	-0.346761	-0.492101	-0.610665	-0.632268	-0.540762	-0.417671	-0.414907	-0.514067	-0.551908	-0.428959	-0.274026	-0.311446	-0.505704	-0.639363	-0.606251	-0.456543	-0.334497	-0.351874	-0.434749	-0.421977	-0.34221	-0.353655	-0.455683	-0.517002	-0.495862	-0.469663	-0.516675	-0.582881	-0.572053	-0.491845	-0.390919	-0.321123	-0.326068	-0.416238	-0.522069	-0.555921	-0.495024	-0.420569	-0.426907	-0.440214	-0.366742	-0.280834	-0.275612	-0.274916	-0.25505	-0.279542	-0.295473
34	1	-0.480051	-0.606472	-0.737085	-0.856651	-0.86297	-0.76529	-0.634494	-0.565921	-0.601544	-0.664408	-0.651369	-0.594753	-0.521487	-0.351923	-0.158361	-0.184897	-0.360424	-0.42267	-0.428728	-0.480063	-0.511376	-0.509596	-0.505421	-0.515582	-0.446663	-0.226344	-0.149507	-0.361587	-0.514648	-0.421415	-0.222894	-0.179833	-0.332305	-0.425386	-0.355606	-0.277274	-0.335819	-0.440072	-0.466316	-0.491586	-0.548633	-0.576641	-0.606918	-0.605448	-0.430279	-0.146074	0.0363935	0.0333552
35	1	-0.254977	-0.273582	-0.338954	-0.442488	-0.523376	-0.529275	-0.468227	-0.396103	-0.355574	-0.325968	-0.285381	-0.27575	-0.323615	-0.373094	-0.37664	-0.36774	-0.387084	-0.41815	-0.414152	-0.377381	-0.351732	-0.341808	-0.354815	-0.387088	-0.377748	-0.333401	-0.331627	-0.370924	-0.375472	-0.341396	-0.342951	-0.37515	-0.38426	-0.383536	-0.40343	-0.441536	-0.467304	-0.456007	-0.429389	-0.414753	-0.407428	-0.40365	-0.397432	-0.372925	-0.348641	-0.365497	-0.394167	-0.401928
36	1	-0.231548	-0.23896	-0.260396	-0.31886	-0.388206	-0.386329	-0.276199	-0.135736	-0.0860581	-0.155298	-0.263655	-0.322119	-0.308303	-0.256532	-0.224639	-0.219403	-0.210215	-0.203097	-0.194417	-0.183644	-0.194309	-0.237186	-0.294276	-0.352338	-0.400753	-0.363622	-0.249117	-0.173481	-0.169722	-0.229666	-0.306321	-0.297135	-0.178009	-0.0200795	0.0674484	0.0352338	-0.0484301	-0.124569	-0.204472	-0.254871	-0.211992	-0.135232	-0.118167	-0.146512	-0.204469	-0.272443	-0.252992	-0.140872
37	1	-0.257909	-0.18274	-0.196437	-0.2489	-0.208171	-0.187665	-0.256597	-0.313544	-0.40482	-0.462748	-0.317409	-0.137828	-0.160364	-0.302941	-0.369557	-0.303206	-0.203597	-0.191728	-0.199453	-0.142764	-0.121903	-0.183519	-0.176146	-0.0491371	0.0363245	-0.00634481	-0.111587	-0.149935	-0.133994	-0.179267	-0.287751	-0.436828	-0.558653	-0.539008	-0.327443	-0.0267675	0.0994813	-0.00469932	-0.178608	-0.330122	-0.425822	-0.4296	-0.305604	-0.151045	-0.104167	-0.166373	-0.268449	-0.306995
38	1	-0.361653	-0.374043	-0.419473	-0.452606	-0.40675	-0.326727	-0.283645	-0.289417	-0.367076	-0.482107	-0.556308	-0.573678	-0.544281	-0.501851	-0.49485	-0.498682	-0.495614	-0.494312	-0.467772	-0.429285	-0.394038	-0.366595	-0.352423	-0.341986	-0.356875	-0.403921	-0.42281	-0.385649	-0.347027	-0.318288	-0.287298	-0.268753	-0.26531	-0.294559	-0.366719	-0.44732	-0.464107	-0.376623	-0.250709	-0.185843	-0.204924	-0.273214	-0.334287	-0.338304	-0.301234	-0.242023	-0.173651	-0.145775
39	1	-0.371611	-0.371569	-0.379419	-0.386962	-0.421919	-0.451665	-0.399509	-0.310912	-0.285227	-0.328816	-0.401265	-0.442275	-0.433492	-0.437546	-0.470049	-0.479948	-0.466121	-0.470933	-0.503659	-0.531942	-0.55274	-0.578477	-0.560367	-0.482207	-0.433322	-0.451895	-0.481127	-0.480475	-0.474458	-0.509159	-0.57059	-0.606365	-0.605905	-0.556173	-0.457929	-0.397251	-0.42445	-0.464778	-0.459014	-0.418088	-0.377799	-0.376553	-0.417975	-0.475623	-0.522177	-0.519013	-0.465615	-0.437558
40	1	-0.238907	-0.140713	-0.134194	-0.283008	-0.507334	-0.601307	-0.548457	-0.455775	-0.347851	-0.261187	-0.268799	-0.320675	-0.322698	-0.320224	-0.394513	-0.481441	-0.471964	-0.340011	-0.155311	-0.128542	-0.327874	-0.474105	-0.388533	-0.176688	-0.0235315	-0.0606058	-0.229195	-0.350997	-0.382469	-0.406525	-0.468122	-0.523027	-0.520892	-0.484385	-0.434822	-0.363855	-0.279095	-0.241767	-0.327428	-0.421034	-0.390746	-0.275264	-0.172371	-0.168288	-0.21281	-0.208731	-0.162167	-0.166715
41	1	0.0336857	0.0429381	0.0730792	0.0704606	0.0157791	-0.00764946	0.0129746	0.0127124	-0.0251925	-0.0666217	-0.0666193	-0.0503897	-0.0541989	-0.0475829	-0.0491633	-0.0923612	-0.16992	-0.254094	-0.296841	-0.273224	-0.201827	-0.1463	-0.147885	-0.179533	-0.200152	-0.191859	-0.158728	-0.0744618	0.0528163	0.168183	0.233679	0.206801	0.125339	0.0512335	-0.0346154	-0.125594	-0.179439	-0.209217	-0.223866	-0.165438	-0.0553241	-0.0109962	-0.0306786	-0.0379693	-0.0727777	-0.157501	-0.212669	-0.210896
42	1	-0.13639	-0.117023	-0.131898	-0.140141	-0.11728	-0.131959	-0.233791	-0.340805	-0.38109	-0.346827	-0.252271	-0.224538	-0.339395	-0.432141	-0.337381	-0.189096	-0.20986	-0.336842	-0.394268	-0.405587	-0.457499	-0.498316	-0.471791	-0.405035	-0.349159	-0.357875	-0.403714	-0.397882	-0.336306	-0.306683	-0.335496	-0.376498	-0.428889	-0.526457	-0.608876	-0.552309	-0.409061	-0.369658	-0.420371	-0.438758	-0.453425	-0.467761	-0.410412	-0.306427	-0.241894	-0.223735	-0.235549	-0.279422
43	1	-0.231846	-0.161549	-0.105352	-0.104961	-0.146472	-0.157183	-0.103198	-0.00880051	0.0745304	0.0549949	-0.0405015	-0.132454	-0.227699	-0.311945	-0.328322	-0.241653	-0.106336	-0.0142324	0.00966958	-0.000222927	-0.00151417	-0.0191953	-0.0844475	-0.140645	-0.144624	-0.0898038	-0.000218777	0.0454336	0.0080492	-0.0678298	-0.115364	-0.114384	-0.0264061	0.105082	0.15715	0.136693	0.115946	0.12422	0.0925232	-0.00978422	-0.0989115	-0.103512	-0.0250248	0.013655	-0.056644	-0.136442	-0.104969	0.00278085
44	1	-0.186564	-0.213841	-0.282812	-0.330676	-0.322596	-0.293051	-0.291444	-0.322895	-0.356828	-0.376051	-0.368918	-0.328021	-0.281363	-0.267202	-0.27535	-0.264934	-0.249447	-0.274565	-0.316245	-0.323265	-0.285806	-0.237635	-0.237473	-0.290384	-0.339214	-0.367528	-0.390752	-0.39151	-0.369626	-0.344591	-0.317492	-0.296195	-0.28436	-0.285241	-0.309419	-0.328137	-0.322617	-0.329955	-0.355969	-0.376564	-0.399443	-0.420169	-0.414365	-0.393468	-0.374271	-0.348779	-0.306988	-0.248901
45	1	-0.160358	-0.133954	-0.182756	-0.228657	-0.228058	-0.217977	-0.185451	-0.11362	-0.0590465	-0.0365471	-0.0772351	-0.17381	-0.186946	-0.0999692	-0.0507589	-0.0805301	-0.0927394	-0.0780469	-0.122098	-0.180261	-0.203936	-0.238929	-0.285036	-0.307893	-0.298828	-0.262485	-0.243356	-0.282382	-0.34228	-0.376431	-0.383605	-0.360491	-0.321361	-0.324968	-0.383129	-0.456418	-0.51539	-0.530817	-0.490973	-0.396975	-0.289152	-0.234756	-0.212068	-0.160836	-0.0892195	-0.0587443	-0.113198	-0.187086
46	1	-0.17627	-0.173026	-0.177312	-0.185685	-0.20097	-0.210405	-0.218944	-0.230384	-0.243581	-0.254305	-0.254654	-0.249871	-0.246302	-0.249482	-0.261398	-0.272258	-0.273019	-0.254306	-0.219376	-0.199495	-0.213881	-0.246155	-0.265296	-0.261376	-0.256098	-0.270916	-0.288364	-0.289131	-0.293343	-0.291675	-0.270904	-0.241093	-0.19056	-0.15475	-0.194739	-0.262935	-0.285657	-0.27708	-0.260315	-0.24317	-0.233494	-0.230772	-0.245638	-0.262178	-0.244704	-0.220655	-0.22385	-0.227079
47	1	-0.17034	-0.11825	-0.0683388	-0.0375078	-0.0419208	-0.0510768	-0.0811901	-0.11747	-0.100346	-0.0743988	-0.0827853	-0.0855275	-0.0798479	-0.0717998	-0.0579124	-0.068209	-0.078508	-0.0496426	-0.0194417	-0.0557858	-0.124482	-0.161892	-0.216089	-0.308211	-0.360495	-0.306554	-0.181734	-0.1072	-0.140917	-0.219332	-0.255439	-0.249242	-0.261979	-0.313702	-0.359325	-0.353131	-0.319799	-0.304284	-0.270668	-0.195687	-0.144748	-0.151213	-0.177366	-0.176631	-0.120647	-0.061403	-0.113124	-0.239048
48	1	-0.316369	-0.328266	-0.253581	-0.106995	-0.0352776	-0.0634239	-0.132267	-0.204627	-0.268757	-0.28159	-0.187866	-0.0665474	-0.0565018	-0.137118	-0.195456	-0.219134	-0.241004	-0.238748	-0.212605	-0.201428	-0.220652	-0.246659	-0.257901	-0.259029	-0.251118	-0.227437	-0.194645	-0.186599	-0.21865	-0.267007	-0.323545	-0.370225	-0.380338	-0.380202	-0.385927	-0.362314	-0.297793	-0.263805	-0.314946	-0.403147	-0.467074	-0.478842	-0.421361	-0.348671	-0.355711	-0.419105	-0.465139	-0.47544
49	1	-0.267788	-0.300704	-0.298327	-0.277659	-0.265411	-0.255538	-0.240677	-0.2383	-0.265409	-0.313187	-0.342624	-0.326357	-0.272908	-0.230518	-0.226972	-0.218505	-0.216295	-0.239175	-0.224178	-0.182694	-0.174845	-0.191212	-0.201085	-0.209217	-0.234001	-0.256409	-0.256124	-0.256406	-0.267101	-0.285022	-0.29915	-0.281826	-0.244695	-0.216813	-0.202543	-0.183949	-0.154129	-0.161489	-0.219094	-0.252796	-0.211831	-0.150059	-0.164637	-0.234337	-0.252929	-0.238651	-0.260708	-0.284975
50	1	-0.293284	-0.100258	0.107036	0.0853442	-0.101567	-0.259089	-0.293028	-0.238218	-0.199279	-0.2552	-0.327138	-0.363409	-0.407035	-0.399285	-0.336537	-0.297602	-0.261192	-0.252029	-0.264568	-0.224691	-0.153251	-0.106699	-0.0901545	-0.075219	-0.0581132	-0.0587313	-0.0314645	0.00861214	-0.0431663	-0.157338	-0.236617	-0.322012	-0.45078	-0.555615	-0.5548	-0.426722	-0.28622	-0.307952	-0.517932	-0.712824	-0.689193	-0.500575	-0.319956	-0.209059	-0.142706	-0.111686	-0.07618	-0.0493058
51	1	-0.0939714	-0.217499	-0.307221	-0.24262	-0.135408	-0.108419	-0.0310048	0.102898	0.168332	0.09595	-0.143804	-0.43175	-0.585578	-0.516094	-0.294981	-0.147785	-0.202774	-0.327217	-0.349821	-0.163432	0.120116	0.253427	0.191121	-0.0381888	-0.274325	-0.317144	-0.138516	0.124561	0.254203	0.203676	0.0732493	-0.00129198	0.0063447	-0.00575431	-0.107633	-0.277004	-0.352563	-0.248593	-0.0978881	-0.0325804	-0.0146587	0.0537948	0.136509	0.0396384	-0.257242	-0.425806	-0.303953	-0.157308
52	1	-0.38923	-0.351531	-0.380196	-0.442603	-0.486616	-0.483235	-0.435513	-0.384567	-0.370427	-0.382059	-0.387959	-0.37991	-0.357694	-0.345882	-0.371327	-0.416115	-0.43537	-0.422604	-0.403463	-0.390221	-0.387474	-0.384517	-0.360684	-0.328517	-0.32795	-0.35013	-0.357459	-0.36398	-0.379578	-0.375309	-0.359463	-0.354729	-0.360001	-0.378895	-0.392342	-0.392557	-0.406367	-0.421344	-0.412496	-0.403317	-0.412671	-0.419163	-0.415575	-0.414615	-0.41973	-0.426843	-0.433394	-0.44
53	1	-0.430152	-0.325487	-0.240118	-0.182847	-0.112383	-0.0925299	-0.120198	-0.128982	-0.135121	-0.181423	-0.205929	-0.182821	-0.225053	-0.310311	-0.328643	-0.281068	-0.173299	-0.0503109	0.0338383	0.082102	0.0103701	-0.12054	-0.0883942	-0.00186848	-0.0804736	-0.257032	-0.392271	-0.406103	-0.338464	-0.313247	-0.342319	-0.361257	-0.35285	-0.327692	-0.305647	-0.275683	-0.228532	-0.252226	-0.347477	-0.422396	-0.424333	-0.278936	-0.038592	0.0599054	-0.0591921	-0.242394	-0.411912	-0.534875
54	1	-0.379101	-0.314035	-0.308662	-0.403147	-0.485351	-0.430301	-0.323096	-0.296667	-0.373057	-0.526547	-0.632987	-0.587818	-0.473931	-0.431206	-0.443303	-0.418634	-0.275394	-0.0519626	0.015728	-0.12465	-0.250075	-0.237163	-0.119375	0.0159857	0.0620035	0.0326053	-0.0526538	-0.208582	-0.283054	-0.19264	-0.112587	-0.164802	-0.25222	-0.303417	-0.318381	-0.301721	-0.273145	-0.198372	-0.118815	-0.1501	-0.247593	-0.316517	-0.342142	-0.360152	-0.393702	-0.410709	-0.365054	-0.227118
55	1	-0.0211749	-0.304474	-0.567547	-0.763554	-0.777892	-0.722501	-0.742697	-0.689694	-0.416279	-0.0333599	0.187074	0.089244	-0.102446	-0.129876	-0.086053	-0.0679195	-0.0242494	-0.120085	-0.370402	-0.48358	-0.496587	-0.570648	-0.55504	-0.377333	-0.138723	0.0846452	0.0203552	-0.323862	-0.50427	-0.40128	-0.205427	-0.111913	-0.14988	-0.237171	-0.323165	-0.323648	-0.31711	-0.398485	-0.372728	-0.142229	0.10433	0.214976	0.147421	-0.019129	-0.144456	-0.15458	-0.0145582	0.160057
56	1	-0.296267	-0.30748	-0.32213	-0.331744	-0.334944	-0.31791	-0.304533	-0.340745	-0.372428	-0.37479	-0.388011	-0.406798	-0.403683	-0.395174	-0.401062	-0.409417	-0.412277	-0.386584	-0.3378	-0.307885	-0.329206	-0.389527	-0.435197	-0.443789	-0.422468	-0.383469	-0.333345	-0.254735	-0.170062	-0.162897	-0.253218	-0.35921	-0.404792	-0.390634	-0.343857	-0.304855	-0.336283	-0.405286	-0.418013	-0.376304	-0.349504	-0.359527	-0.392146	-0.429548	-0.429633	-0.387519	-0.329295	-0.249083
57	1	0.0638872	0.0878256	0.157531	0.145187	0.183683	0.301337	0.33048	0.258864	0.171497	0.0968398	0.0514584	-0.0178305	-0.178195	-0.274022	-0.191235	-0.044931	0.0259009	0.0129446	-0.0359959	-0.0715687	-0.00979006	0.100972	0.170666	0.224114	0.282071	0.264584	0.071592	-0.232186	-0.377094	-0.232377	-0.0543278	-0.0308719	-0.0941688	-0.269876	-0.532048	-0.611068	-0.405626	-0.165284	-0.0701758	-0.0657247	-0.0862257	-0.111843	-0.145384	-0.176988	-0.159532	-0.126213	-0.177572	-0.23834
58	1	-0.00163376	0.0731195	-0.0669602	-0.252993	-0.303055	-0.256962	-0.25735	-0.309259	-0.345453	-0.378338	-0.407441	-0.38538	-0.250481	-0.12744	-0.1274	-0.122258	-0.0839961	-0.0512175	-0.0609891	-0.176124	-0.325163	-0.4512	-0.515317	-0.456639	-0.291372	-0.100828	-0.0142449	-0.0525701	-0.174963	-0.326138	-0.347059	-0.22414	-0.147374	-0.204865	-0.320936	-0.422299	-0.421883	-0.276128	-0.131971	-0.11367	-0.155144	-0.183114	-0.157552	-0.0395142	0.128429	0.252079	0.290199	0.156473
59	1	0.255153	0.24085	0.277159	0.159726	-0.0275127	-0.174825	-0.259422	-0.188152	-0.033241	0.0772924	0.199527	0.316997	0.228889	-0.00553565	-0.111639	-0.0245866	0.079808	0.0322036	-0.0609142	-0.0784772	-0.111875	-0.153068	-0.112691	-0.0933379	-0.240741	-0.446904	-0.538243	-0.518024	-0.451615	-0.410182	-0.357255	-0.169618	-0.00970107	-0.0422401	-0.0886338	-0.0717855	-0.0690034	-0.0572092	0.107647	0.38284	0.41363	0.11657	-0.205873	-0.310006	-0.141234	0.133706	0.164606	-0.0983584
60	1	-0.239802	-0.201596	-0.112913	-0.0708858	-0.0816517	-0.147866	-0.235458	-0.178255	-0.0388724	-0.0140309	-0.0732672	-0.127123	-0.127467	-0.104871	-0.0954256	-0.0354956	-0.0185972	-0.136357	-0.170843	0.00148385	0.14525	0.123178	0.0256469	-0.0653914	-0.0934488	-0.0915438	-0.119952	-0.165673	-0.189771	-0.135352	0.0114672	0.104226	0.0627225	-0.0100865	-0.126497	-0.244689	-0.219277	-0.0931703	0.00315213	0.0113759	-0.0487343	-0.113885	-0.171646	-0.271937	-0.346945	-0.335017	-0.356734	-0.393856
61	1	-0.0727363	0.00155064	0.0502408	0.0140632	-0.0282014	-0.0257155	0.0158299	0.0961439	0.126294	0.0673644	-0.0100627	-0.0532293	-0.0456208	-0.0389421	-0.0466306	-0.0759737	-0.181	-0.277388	-0.295965	-0.294804	-0.284064	-0.232742	-0.159718	-0.126032	-0.131556	-0.127909	-0.136565	-0.193723	-0.262785	-0.299822	-0.289184	-0.225748	-0.136565	-0.0958843	-0.105157	-0.120409	-0.156077	-0.184962	-0.184348	-0.202487	-0.232637	-0.237757	-0.209379	-0.158057	-0.108294	-0.0852462	-0.0939073	-0.0972606
62	0	-0.170515	-0.0896782	-0.117021	-0.162762	-0.0326711	0.246282	0.270642	-0.11243	-0.459188	-0.476001	-0.336249	-0.218362	-0.107787	0.0633716	0.208183	0.234972	0.284528	0.372581	0.277363	0.0391787	-0.136841	-0.306919	-0.450062	-0.424447	-0.247148	-0.0230844	0.110416	0.135974	0.15665	0.197085	0.184541	0.171526	0.217355	0.207565	0.0978528	-0.0142611	-0.0482051	-0.0399199	-0.011838	0.0539504	0.0985717	0.0866752	0.100127	0.105172	-0.043973	-0.283173	-0.497798	-0.574101
63	0	0.302378	0.321456	0.194363	0.142294	0.213968	0.365311	0.501187	0.519794	0.473376	0.374927	0.259516	0.176203	0.175687	0.306879	0.465088	0.509315	0.370855	0.141628	0.0177148	0.110115	0.356818	0.547373	0.568409	0.434011	0.229016	0.0651403	-0.0773092	-0.220764	-0.269377	-0.181237	-0.0676581	-0.0234208	-0.0501874	-0.116275	-0.148794	-0.171057	-0.219514	-0.241802	-0.163909	0.0287582	0.263568	0.424562	0.367446	0.234874	0.258799	0.304586	0.259921	0.221455
64	0	-0.468483	-0.228845	-0.00144053	0.0739625	0.112052	0.21092	0.193062	0.00202166	-0.248939	-0.471894	-0.486346	-0.305043	-0.100305	0.08871	0.177268	0.241139	0.413138	0.491017	0.371076	0.242525	0.247964	0.327835	0.392844	0.397707	0.251737	-0.0353883	-0.288581	-0.310057	-0.108664	0.141695	0.271883	0.27389	0.343325	0.436041	0.307951	0.126785	0.113305	0.0453592	-0.176799	-0.254253	0.00513642	0.293264	0.187922	-0.158448	-0.329106	-0.28857	-0.168288	-0.0870284
65	0	0.598522	0.522831	0.330405	0.178732	0.0355139	0.0220946	0.169963	0.151205	-0.116918	-0.311167	-0.348015	-0.379747	-0.431632	-0.468943	-0.447501	-0.394317	-0.43827	-0.507552	-0.367855	-0.160843	-0.165663	-0.300552	-0.370533	-0.319093	-0.191076	-0.105226	-0.135225	-0.247373	-0.367855	-0.413091	-0.415764	-0.409131	-0.281788	-0.0822683	-0.0451807	-0.209845	-0.368306	-0.386168	-0.377611	-0.353291	-0.0973057	0.222919	0.296235	0.188047	0.0582489	0.00462463	0.086334	0.181643
66	0	0.00147196	-0.211829	-0.417758	-0.537456	-0.561784	-0.49989	-0.331156	-0.167253	-0.180501	-0.267112	-0.229918	-0.0228649	0.177861	0.214382	0.171232	0.0655153	-0.0545642	-0.085511	-0.0608025	-0.0921208	-0.218077	-0.342616	-0.417758	-0.40005	-0.311288	-0.286961	-0.324536	-0.349235	-0.355483	-0.355855	-0.355483	-0.355855	-0.348864	-0.30505	-0.173891	0.0143391	0.0832329	-0.0298558	-0.19859	-0.304679	-0.311669	-0.249023	-0.191961	-0.18051	-0.142935	-0.160634	-0.324536	-0.462324
67	0	-0.205044	-0.36099	-0.350904	-0.402588	-0.645488	-0.81637	-0.654954	-0.278273	0.0366945	0.135171	0.0272288	-0.148495	-0.23089	-0.163109	0.0378398	0.316342	0.488079	0.36374	0.114765	-0.00777631	-0.0551666	-0.108027	-0.174027	-0.25643	-0.221747	0.0180775	0.239111	0.305724	0.240578	0.0786064	0.0123004	0.0286963	0.0567556	0.0947113	-0.0548522	-0.32053	-0.422688	-0.422673	-0.495618	-0.563713	-0.515694	-0.437601	-0.331149	-0.113482	-0.0493739	-0.289214	-0.433936	-0.323889
68	0	-0.198914	-0.227504	-0.247672	-0.240105	-0.125398	0.0294636	0.182629	0.288923	0.171914	-0.0640529	-0.186933	-0.149573	0.0759188	0.300674	0.261605	0.0851772	0.0537974	0.146292	0.22169	0.24671	0.122307	-0.05479	-0.0171817	0.195049	0.350635	0.20305	-0.0819365	-0.0542932	0.140716	0.134979	0.00546968	-0.0478161	0.0413821	0.213765	0.330277	0.311877	0.196248	0.0777869	0.0620379	0.210966	0.357242	0.302963	0.127218	-0.0176696	-0.0572601	0.0266645	0.171556	0.249366
69	0	0.354361	0.410005	0.330533	0.258248	0.173514	0.194971	0.224061	0.0302448	-0.134721	-0.0579218	0.124739	0.308864	0.436713	0.477786	0.399391	0.218783	0.0498605	-0.0402152	-0.0629554	-0.0521182	-0.0216597	0.000857803	0.0421478	0.140165	0.248175	0.274672	0.10994	-0.157233	-0.272956	-0.167842	0.0342181	0.188335	0.222756	0.192069	0.18833	0.144366	0.0167229	0.0496209	0.364964	0.595043	0.398102	0.0302335	-0.189516	-0.292343	-0.284853	-0.159906	0.0633768	0.289482
70	0	0.423726	0.776054	0.91082	1	0.984459	0.733901	0.298435	-0.102777	-0.242126	-0.144914	0.0213545	0.0958367	0.109028	0.27098	0.371774	0.181184	-0.00347413	-0.0383445	0.109028	0.443598	0.620233	0.504441	0.323799	0.178959	0.068366	0.0375115	0.0481931	0.0265295	0.0280046	0.121493	0.368484	0.578096	0.307965	-0.280886	-0.591678	-0.559868	-0.524998	-0.530504	-0.420527	-0.243585	-0.113435	-0.00494926	0.156995	0.261481	0.228828	0.17316	0.110827	0.0888549
71	0	0.130169	0.567606	0.577576	0.222992	-0.0354337	-0.00522284	0.107833	0.0764916	0.00789284	0.0715023	0.127542	0.0977463	0.057578	-0.00820114	-0.0110165	0.0882377	0.197665	0.282652	0.327105	0.335881	0.247003	0.1383	0.231932	0.409795	0.399888	0.17745	-0.128873	-0.366207	-0.398001	-0.299037	-0.287124	-0.327413	-0.181528	0.0609076	0.0933942	0.126545	0.416041	0.659616	0.575226	0.21004	-0.0821278	-0.0779896	-0.0497941	-0.141762	-0.13186	0.0345474	0.196702	0.244029
72	0	0.0917398	0.109223	0.296423	0.428426	0.224722	-0.0580839	-0.131376	-0.0939066	-0.0639294	-0.128775	-0.261274	-0.190678	0.126203	0.270815	0.0221367	-0.286519	-0.43346	-0.360189	0.0334503	0.29888	0.11923	-0.19117	-0.317125	-0.239955	-0.294159	-0.568042	-0.704272	-0.470447	0.0109676	0.378347	0.49314	0.507997	0.4894	0.480743	0.516114	0.502921	0.397384	0.150295	-0.133877	-0.223962	-0.234318	-0.289394	-0.223856	-0.000895113	0.275149	0.536793	0.553774	0.267202
73	0	-0.311255	-0.300917	-0.160227	0.0450241	0.0438191	-0.217888	-0.434314	-0.430766	-0.338005	-0.194675	-0.0905894	-0.167933	-0.245211	-0.174178	-0.0641143	-0.0475851	-0.16644	-0.271234	-0.157942	0.0511985	0.0753679	-0.060983	-0.169559	-0.284617	-0.463913	-0.457255	-0.260988	-0.21003	-0.266526	-0.198528	-0.0705735	-0.0550854	-0.107103	-0.194081	-0.331041	-0.36491	-0.257424	-0.079765	0.0663184	0.0153636	-0.0426044	0.144319	0.291636	0.186793	0.0952629	0.0536289	-0.0683708	-0.0697952
74	0	-0.00718759	0.0182452	-0.0475233	-0.106937	-0.16718	-0.267962	-0.387302	-0.413334	-0.242836	0.0636517	0.262054	0.184619	-0.0626633	-0.236756	-0.203923	-0.128387	-0.219974	-0.323768	-0.270308	-0.187599	-0.185993	-0.206598	-0.136291	-0.0305437	0.00948399	0.032906	0.0317163	-0.0629823	-0.203098	-0.207731	-0.0336333	0.125202	0.134821	0.0377958	-0.0818016	-0.149677	-0.141541	-0.122492	-0.0506151	0.124398	0.249992	0.27216	0.276254	0.223551	0.10955	0.0378573	0.0523929	0.0700656
75	0	-0.301313	-0.297177	-0.0859305	0.127762	0.269223	0.378517	0.401224	0.27033	0.0586709	-0.0534241	-0.136033	-0.253876	-0.214892	-0.0242616	0.0830306	0.0969377	0.0652411	0.00698307	0.0698703	0.290676	0.430226	0.22584	-0.230989	-0.564137	-0.630995	-0.577853	-0.374471	-0.0771281	0.0133111	-0.0295886	0.0433917	0.10418	-0.0542487	-0.30062	-0.253966	0.0266887	0.0653189	-0.12465	-0.270387	-0.330274	-0.370257	-0.407492	-0.426018	-0.274401	0.177761	0.569846	0.500735	0.152667
76	0	0.436521	0.708533	0.922662	0.97894	0.717646	0.337623	0.115653	0.0534836	0.168466	0.427593	0.698239	0.898948	0.821371	0.455992	0.172165	0.108386	0.156703	0.226032	0.34674	0.474874	0.423033	0.231398	0.0688226	-0.00123022	0.0162671	0.0891725	0.110558	0.0592135	0.0714818	0.23514	0.453488	0.538696	0.495201	0.438864	0.353656	0.225531	0.119983	0.0354899	0.0192858	0.14795	0.337816	0.466922	0.365986	-0.00660061	-0.224379	-0.00406459	0.168682	-0.0316033
77	0	0.650372	0.59295	0.136623	-0.326205	-0.349681	0.0922252	0.528833	0.649296	0.537412	0.390142	0.359952	0.383475	0.396154	0.416992	0.359958	0.28078	0.355737	0.522592	0.562961	0.431636	0.271918	0.168743	0.0676253	0.0157499	-0.0433408	-0.143309	-0.0404425	0.217756	0.451446	0.574308	0.338018	-0.0857106	-0.112325	0.296529	0.56763	0.527287	0.454041	0.316236	0.0909079	0.0986622	0.285865	0.316551	0.238008	0.14652	0.0869216	0.237784	0.37261	0.223128
78	0	0.397481	0.210924	-0.146472	-0.382589	-0.445977	-0.50087	-0.619179	-0.682101	-0.632259	-0.519763	-0.446239	-0.478219	-0.483284	-0.386827	-0.305287	-0.247436	-0.138436	-0.128576	-0.346838	-0.568333	-0.541148	-0.309807	-0.0968856	0.00601836	0.0347649	-0.0920968	-0.282643	-0.291472	-0.110721	0.0297141	-0.0931145	-0.369502	-0.595503	-0.681832	-0.632527	-0.514706	-0.409753	-0.351365	-0.242909	-0.155761	-0.228267	-0.34712	-0.305025	-0.186985	-0.105939	0.0339449	0.179764	0.120831
79	0	0.363148	0.0925291	-0.0960688	-0.119901	-0.0562552	-0.10785	-0.332964	-0.412867	-0.271168	-0.173419	-0.212229	-0.264682	-0.323851	-0.37893	-0.268697	-0.107625	-0.120973	-0.185465	-0.221867	-0.332953	-0.44742	-0.480671	-0.507661	-0.565211	-0.598918	-0.621673	-0.648443	-0.640649	-0.575938	-0.462151	-0.340972	-0.268685	-0.314201	-0.44719	-0.548096	-0.499884	-0.226965	0.0548358	0.0657759	-0.0636644	-0.0888961	-0.0433745	-0.0297213	-0.0404421	-0.110568	-0.146908	0.0882945	0.347577
80	0	-0.430647	-0.375251	-0.197735	-0.0467501	-0.0712669	-0.154354	-0.216813	-0.264128	-0.227606	-0.104458	-0.0571377	-0.21443	-0.40825	-0.434379	-0.351286	-0.291206	-0.274714	-0.237989	-0.20384	-0.241517	-0.291211	-0.324402	-0.35482	-0.357598	-0.314769	-0.210902	-0.116479	-0.0443877	0.0832369	0.15764	0.0926715	0.0264817	-0.0196729	-0.124489	-0.251155	-0.377426	-0.468523	-0.448295	-0.367981	-0.331261	-0.30791	-0.221492	-0.123333	-0.12021	-0.0985623	0.0241142	0.0135236	-0.0950337
Figure 1 d
M2 Late PETH
	Time:	-3	-2.99	-2.98	-2.97	-2.96	-2.95	-2.94	-2.93	-2.92	-2.91	-2.9	-2.89	-2.88	-2.87	-2.86	-2.85	-2.84	-2.83	-2.82	-2.81	-2.8	-2.79	-2.78	-2.77	-2.76	-2.75	-2.74	-2.73	-2.72	-2.71	-2.7	-2.69	-2.68	-2.67	-2.66	-2.65	-2.64	-2.63	-2.62	-2.61	-2.6	-2.59	-2.58	-2.57	-2.56	-2.55	-2.54	-2.53
Neuron #	Sig. Mod
1	1	1	0.809151	0.505599	0.288177	0.312311	0.536517	0.653325	0.508336	0.32024	0.277606	0.298147	0.282765	0.225675	0.248976	0.425406	0.582056	0.553757	0.413641	0.31674	0.325348	0.429468	0.609305	0.724703	0.607898	0.381837	0.299259	0.384176	0.468407	0.422992	0.253736	0.113668	0.165728	0.243402	0.162511	0.0637879	0.0966383	0.347414	0.628487	0.656488	0.565389	0.492786	0.432971	0.476207	0.513781	0.363923	0.246081	0.311271	0.306082
2	1	0.367193	0.418697	0.523332	0.593331	0.609462	0.567182	0.497879	0.402702	0.438688	0.749845	1	0.859335	0.569369	0.425854	0.344407	0.186153	0.0323136	0.102591	0.446807	0.777747	0.766824	0.549713	0.422613	0.338322	0.275211	0.32771	0.455886	0.535065	0.504444	0.450919	0.476583	0.49911	0.380159	0.189673	0.0900995	0.135139	0.249866	0.388638	0.528677	0.609074	0.655127	0.669754	0.595044	0.473543	0.363365	0.292696	0.246726	0.194247
3	1	0.832819	0.863571	0.842554	0.777108	0.697537	0.616704	0.56243	0.55791	0.598274	0.678551	0.723686	0.671216	0.614393	0.691809	0.849899	0.941359	0.979279	0.953768	0.810304	0.721079	0.798437	0.86169	0.817544	0.809052	0.860787	0.838234	0.781923	0.823066	0.907824	0.868231	0.669432	0.513649	0.585104	0.823654	1	0.999678	0.936929	0.88715	0.8251	0.744316	0.650484	0.562694	0.542348	0.63245	0.757922	0.866168	0.896975	0.792888
4	1	0.477638	0.427667	0.436218	0.507926	0.539613	0.482189	0.363732	0.278694	0.413752	0.637858	0.688704	0.637615	0.626291	0.647065	0.664277	0.641509	0.562492	0.494972	0.461689	0.414376	0.40819	0.529547	0.693505	0.756077	0.699816	0.618848	0.630503	0.666692	0.617398	0.588195	0.669529	0.750351	0.708641	0.668731	0.769072	0.919262	1	0.950879	0.794136	0.649095	0.598386	0.588317	0.540463	0.491061	0.530002	0.594352	0.562309	0.50777
5	1	0.0538266	0.250817	0.436301	0.531074	0.498813	0.413727	0.284427	0.219308	0.39296	0.562835	0.538663	0.543303	0.60469	0.479257	0.222827	0.107342	0.158448	0.197246	0.171008	0.272514	0.447972	0.498204	0.50256	0.548389	0.546919	0.404767	0.253642	0.238221	0.306275	0.351821	0.317648	0.229658	0.0912718	-0.0683759	-0.0850756	0.109963	0.315657	0.396224	0.534844	0.83407	1	0.813322	0.528112	0.430216	0.455046	0.410198	0.292933	0.204384
6	1	0.908498	0.778007	0.662349	0.807183	0.966429	0.92077	0.732542	0.601621	0.727147	0.913115	0.893494	0.784987	0.6709	0.543473	0.522451	0.662579	0.806251	0.901567	0.969832	0.903828	0.813215	0.88273	0.923681	0.768767	0.626491	0.642328	0.748205	0.82923	0.785702	0.697143	0.710974	0.793556	0.789329	0.627411	0.43492	0.410424	0.613656	0.875779	0.940348	0.845573	0.725908	0.589707	0.593829	0.699152	0.599842	0.375661	0.329062	0.528569
7	1	0.481207	0.553849	0.643891	0.543745	0.318472	0.35187	0.602395	0.70856	0.651475	0.648005	0.723923	0.725622	0.621593	0.574097	0.529014	0.372735	0.313787	0.474768	0.654004	0.675433	0.602051	0.492885	0.33235	0.205221	0.228921	0.38296	0.531643	0.530952	0.474367	0.546626	0.593173	0.563883	0.679082	0.811582	0.670891	0.461964	0.499589	0.682113	0.753828	0.617074	0.428115	0.362425	0.460413	0.607791	0.623042	0.545053	0.50421	0.555456
8	1	0.768392	0.663607	0.539137	0.501908	0.538553	0.55676	0.5586	0.591918	0.638814	0.619298	0.574086	0.642067	0.745094	0.741549	0.70504	0.702757	0.690818	0.686917	0.712423	0.724798	0.687447	0.612622	0.5564	0.575539	0.640815	0.633693	0.547427	0.505788	0.581712	0.67898	0.646422	0.567002	0.571843	0.599083	0.584994	0.523144	0.426568	0.407514	0.469166	0.443959	0.389265	0.483529	0.629461	0.642045	0.579801	0.607497	0.689849	0.705196
9	1	0.548608	0.641902	0.835643	0.944565	0.903131	0.800108	0.663402	0.509118	0.427059	0.413493	0.441096	0.557905	0.704571	0.735519	0.630601	0.466283	0.33316	0.388239	0.645917	0.848388	0.833705	0.654467	0.424718	0.287003	0.361191	0.588218	0.790571	0.928629	0.976438	0.893881	0.749755	0.58821	0.504097	0.551263	0.604477	0.604798	0.614281	0.579861	0.509356	0.5531	0.699066	0.814923	0.840201	0.765188	0.573057	0.371994	0.35486	0.458549
10	1	0.623453	0.636213	0.614809	0.566795	0.543565	0.583685	0.586663	0.377948	0.14792	0.177737	0.375669	0.516659	0.540609	0.525303	0.472359	0.434839	0.502679	0.599286	0.618552	0.576203	0.488832	0.400193	0.439625	0.595416	0.780821	0.932626	0.978445	0.942481	0.91423	0.839718	0.674468	0.6148	0.634641	0.518237	0.321892	0.167056	0.0686567	0.0562609	0.195913	0.471654	0.764357	0.905931	0.843871	0.708245	0.601652	0.618785	0.707555	0.621208
11	1	-0.0539832	-0.199555	-0.105753	0.0859588	0.106728	-0.146859	-0.427482	-0.434523	-0.170064	0.0968249	0.236329	0.27256	0.179048	0.0412095	-0.101142	-0.308111	-0.421206	-0.344831	-0.160176	0.0830962	0.326214	0.443502	0.323565	0.13165	0.0975791	0.200016	0.248179	0.155069	0.0589131	0.00469804	-0.10212	-0.25006	-0.327694	-0.290408	-0.116415	0.103871	0.140794	0.00811162	-0.104988	-0.0303614	0.146164	0.189145	0.188733	0.208238	0.162109	0.169348	0.300151	0.432829
12	1	0.694595	0.451452	0.218443	0.218042	0.468138	0.692342	0.725155	0.696297	0.683534	0.612682	0.568855	0.623539	0.675215	0.748921	0.791752	0.669849	0.509149	0.43982	0.447191	0.528234	0.677077	0.756707	0.591067	0.324112	0.283229	0.518645	0.731224	0.717668	0.682551	0.713958	0.672144	0.47054	0.189338	0.0780069	0.213258	0.38316	0.392926	0.264768	0.106906	-0.0492741	-0.146836	-0.107661	-0.0567495	-0.0801801	-0.093375	-0.130602	-0.119991	0.127981
13	1	-0.0577484	-0.211846	-0.162248	0.109335	0.350586	0.402958	0.390713	0.371793	0.373022	0.461935	0.50073	0.409284	0.173844	-0.192529	-0.365938	-0.225035	0.0269571	0.14337	0.00503867	-0.0390468	0.17165	0.380303	0.567252	0.729377	0.709501	0.571534	0.555399	0.652231	0.624537	0.383646	0.0357209	-0.222454	-0.305315	-0.269664	-0.146452	-0.0410074	-0.0414195	0.0204176	0.196901	0.16602	-0.059862	-0.184893	-0.225583	-0.24013	-0.215173	-0.156116	-0.0315574	0.103014
14	1	0.0711998	0.0758587	0.0940667	0.130557	0.167294	0.257001	0.393886	0.487264	0.500692	0.461743	0.375399	0.231915	0.145703	0.15557	0.172521	0.253226	0.35698	0.316523	0.176724	0.0684631	0.0244299	0.0539	0.108205	0.126959	0.157252	0.228936	0.284953	0.277495	0.238444	0.214648	0.187958	0.162572	0.166496	0.167435	0.142084	0.133239	0.16088	0.17776	0.126977	0.0826262	0.195328	0.343993	0.328492	0.225408	0.14996	0.125513	0.185727	0.299536
15	1	0.196788	0.0989023	0.0232852	0.0525576	0.108413	0.146243	0.171173	0.148324	0.0973732	0.108567	0.211146	0.297036	0.283499	0.172777	0.0710799	0.0491591	0.086515	0.234169	0.423497	0.470675	0.338292	0.133414	0.00420608	0.000427394	0.0135628	-0.0163745	-0.0394882	0.0179733	0.145027	0.217623	0.160076	0.0387245	0.000645281	0.108326	0.273621	0.316573	0.193138	0.0887728	0.0853229	0.0497532	-0.0426102	-0.0172141	0.159565	0.362216	0.463248	0.375067	0.207715	0.0641288
16	1	0.6009	0.500841	0.296342	0.243952	0.40827	0.608542	0.544387	0.366632	0.440288	0.596667	0.475276	0.160802	-0.0193765	0.0239444	0.148953	0.228858	0.267363	0.333839	0.371256	0.316036	0.311841	0.355164	0.281924	0.223346	0.330376	0.420659	0.321015	0.224812	0.290089	0.37101	0.345175	0.241079	0.208605	0.268883	0.270247	0.152637	-0.00469749	-0.125197	-0.189945	-0.134546	0.00453378	0.139323	0.219535	0.240617	0.342983	0.446326	0.325991	0.192067
17	1	0.250535	0.18222	0.170109	0.125397	0.104996	0.147012	0.156357	0.141589	0.110933	0.02404	-0.0675972	-0.0841466	-0.0143947	0.0902711	0.197162	0.317848	0.373913	0.27132	0.126369	0.0863911	0.123196	0.153056	0.0981369	-0.0394602	-0.136248	-0.0948035	0.0446118	0.176443	0.312399	0.429426	0.394566	0.273839	0.182077	0.0590204	-0.0768601	-0.0695102	0.103578	0.260795	0.271026	0.194215	0.135929	0.111735	0.0777708	0.0345052	0.0616011	0.143646	0.188834	0.219667
18	1	0.300564	0.348231	0.377896	0.39615	0.405573	0.360516	0.322667	0.320573	0.30409	0.267224	0.211858	0.119964	0.0827305	0.214256	0.371435	0.362146	0.272535	0.256083	0.259583	0.219585	0.197174	0.187581	0.111258	0.0732499	0.179931	0.313358	0.417743	0.485971	0.442888	0.337547	0.258402	0.20797	0.152349	0.0984736	0.0964841	0.174551	0.242168	0.182159	0.0865443	0.130244	0.293108	0.478592	0.636004	0.684798	0.573273	0.429624	0.388667	0.450301
19	1	0.241038	0.187097	0.184349	0.161881	0.147491	0.177395	0.207881	0.186238	0.167283	0.172549	0.147715	0.124707	0.167626	0.231509	0.229579	0.198728	0.257888	0.379278	0.449281	0.431125	0.347391	0.291169	0.297146	0.331328	0.334357	0.275156	0.238436	0.224125	0.152112	0.11404	0.181637	0.249413	0.279788	0.292056	0.261906	0.227585	0.218166	0.179385	0.123449	0.139045	0.182696	0.189458	0.217112	0.293606	0.314106	0.206317	0.129543	0.175759
20	1	-0.0876348	-0.0826046	-0.118299	-0.144209	-0.126652	-0.0899226	-0.0570991	-0.0536842	-0.0443906	-0.000455451	0.0278782	0.0195008	-0.0213363	-0.0666023	-0.0813958	-0.0483698	0.0305226	0.0912249	0.0748707	0.00482582	-0.00772976	0.0799546	0.182411	0.233117	0.216368	0.141906	0.0641984	0.0304438	0.0508638	0.0946889	0.100461	0.0803362	0.0855188	0.0928626	0.0713279	0.0217797	-0.012598	-0.0127681	-0.0155639	0.00528304	0.073915	0.159329	0.186566	0.102438	-0.0383868	-0.165882	-0.198422	-0.120165
21	1	0.0496308	-0.0925506	-0.411138	-0.544713	-0.341163	0.0725427	0.324468	0.295881	0.213489	0.230655	0.242547	0.067624	-0.105721	-0.129887	-0.280051	-0.520831	-0.436819	-0.00864128	0.399614	0.700436	0.82488	0.594857	0.199763	-0.113277	-0.280687	-0.277787	-0.128049	0.0644573	0.127521	0.0567894	0.0703614	0.202828	0.274973	0.16877	-0.0524299	-0.227333	-0.387575	-0.652801	-0.844857	-0.650383	-0.154136	0.172959	0.0635657	-0.242029	-0.4104	-0.348345	-0.169448	-0.0264412
22	1	-0.0631315	0.0204306	-0.0425881	-0.144183	-0.183582	-0.199391	-0.214679	-0.145214	0.0101249	0.140576	0.170655	0.085637	-0.0463746	-0.110117	-0.136324	-0.160622	-0.174989	-0.222305	-0.288009	-0.333738	-0.324722	-0.259463	-0.148308	-0.0693214	-0.0997453	-0.137253	-0.149718	-0.220865	-0.275208	-0.177264	0.025588	0.144656	0.0801958	-0.0399782	-0.0750993	-0.0420915	0.0244784	0.0850073	0.0693451	-0.0422384	-0.132759	-0.0988375	-0.0038472	0.0674608	0.0696948	0.0173259	0.0218555	0.0959053
23	1	-0.0927282	-0.0944002	-0.0320785	0.035231	0.0291499	-0.0263979	-0.0785839	-0.111941	-0.110649	-0.0894554	-0.0796173	-0.0991203	-0.127385	-0.0996068	-0.0034141	0.106991	0.1813	0.221951	0.241916	0.197822	0.0985562	0.0442285	0.0233434	-0.013833	-0.0550474	-0.115203	-0.151778	-0.116848	-0.0259148	0.0450618	0.0238468	-0.0448353	-0.0992685	-0.108921	-0.0474608	0.0472359	0.0986065	0.0633937	-0.0328704	-0.102088	-0.0890872	-0.0457249	-0.0293166	-0.0164372	-0.000803407	0.0212096	0.0861394	0.148594
24	1	0.217558	0.261998	0.0767705	-0.185165	-0.235808	-0.0855737	-0.0503371	-0.0558857	0.133462	0.334142	0.397318	0.368154	0.29624	0.229628	0.0918243	-0.112706	-0.197532	-0.179726	-0.203845	-0.258011	-0.316014	-0.310919	-0.138774	0.142553	0.309524	0.210504	-0.0155175	-0.142171	-0.0610919	0.124249	0.213484	0.161437	0.0631166	0.0202682	0.0352617	0.0553755	0.0335582	-0.0868181	-0.225693	-0.245563	-0.168018	-0.081557	-0.010552	0.0742784	0.129292	0.0446817	-0.11618	-0.109272
25	1	0.0836234	0.0606973	0.0848534	0.159822	0.164687	0.0807599	0.0457367	0.0617913	0.0861271	0.17323	0.336398	0.422051	0.314155	0.159808	0.117695	0.137844	0.141536	0.141801	0.135214	0.0903567	0.0433723	0.0553267	0.169136	0.397297	0.634788	0.728987	0.688454	0.634645	0.556504	0.343495	0.0553233	-0.0836353	0.0570525	0.323622	0.464799	0.503877	0.572416	0.568064	0.428359	0.319379	0.299137	0.293776	0.215998	0.0523272	-0.0501983	0.00547552	0.168644	0.273904
26	1	0.364335	0.468553	0.521213	0.47726	0.355856	0.262743	0.207726	0.193858	0.232739	0.305367	0.329581	0.292007	0.301588	0.36271	0.401569	0.433303	0.464127	0.504342	0.562644	0.564854	0.517654	0.475867	0.407732	0.283223	0.166205	0.15817	0.258009	0.373211	0.425939	0.381867	0.298576	0.267714	0.255091	0.202903	0.225132	0.327281	0.284738	0.130335	0.0915679	0.200848	0.338069	0.39057	0.339449	0.235853	0.177511	0.231118	0.397716	0.544212
27	1	-0.2235	-0.325477	-0.318351	-0.282517	-0.276096	-0.298219	-0.312616	-0.281328	-0.262282	-0.264759	-0.25224	-0.248314	-0.221153	-0.227271	-0.317558	-0.378988	-0.312781	-0.166055	-0.111565	-0.180713	-0.257231	-0.29105	-0.294228	-0.300362	-0.326189	-0.389737	-0.467469	-0.436519	-0.261872	-0.0912433	-0.094339	-0.233104	-0.328425	-0.324879	-0.283468	-0.301183	-0.349205	-0.280623	-0.148929	-0.112483	-0.17482	-0.263807	-0.318723	-0.280454	-0.198155	-0.22889	-0.365722	-0.443808
28	1	-0.0221229	0.00556295	-0.0147322	-0.0245183	-0.0601273	-0.13359	-0.195927	-0.20814	-0.157359	-0.129357	-0.181911	-0.214763	-0.146671	-0.0822	-0.128584	-0.19899	-0.197232	-0.150741	-0.124805	-0.17622	-0.2713	-0.260006	-0.133078	0.014279	0.128416	0.151676	0.0864973	-0.0449227	-0.138913	-0.0843095	0.0171863	0.0598981	0.0291016	-0.054973	-0.124068	-0.155529	-0.161353	-0.169834	-0.216061	-0.233217	-0.19207	-0.157204	-0.140208	-0.132283	-0.141062	-0.161139	-0.152047	-0.130154
29	1	0.460777	0.441086	0.330148	0.195404	0.112714	0.0776669	0.0737703	0.0706115	0.0843881	0.179245	0.299817	0.340604	0.34805	0.379104	0.378425	0.357166	0.322564	0.272227	0.273988	0.331123	0.37621	0.356675	0.304986	0.297902	0.349905	0.376595	0.337272	0.344744	0.454432	0.566346	0.591423	0.530427	0.418244	0.348215	0.37489	0.406746	0.441973	0.482915	0.415446	0.268416	0.180982	0.216731	0.332243	0.411404	0.393553	0.386352	0.424496	0.375995
30	1	0.110589	0.460935	0.529905	0.31184	0.071368	0.0168647	0.0829556	0.147576	0.140079	0.0678994	-0.018733	-0.0566475	-0.00877022	0.0246543	-0.0346941	-0.0938247	-0.0969175	-0.0386519	0.12396	0.266355	0.228891	0.113695	0.0105255	-0.0979335	-0.219008	-0.289713	-0.233178	-0.151746	-0.114986	-0.0668889	-0.0285974	0.00185088	0.0849477	0.174748	0.215103	0.279257	0.449692	0.640845	0.642232	0.47207	0.285511	0.128942	-0.00677648	-0.139825	-0.242991	-0.235226	-0.160568	-0.12131
31	1	-0.00692636	0.0359153	0.0344453	0.0401803	0.00882752	-0.0599121	-0.0886601	-0.0328362	0.0346724	0.026184	-0.0453261	-0.0897447	-0.0630887	-0.0489367	-0.135605	-0.217262	-0.168853	-0.0725235	-0.0530014	-0.0801561	-0.0704924	-0.0638155	-0.143887	-0.207326	-0.098524	0.0902432	0.182236	0.205765	0.128418	-0.0930893	-0.194125	-0.0462588	0.0584167	-0.0629442	-0.173879	-0.0601671	0.173075	0.355491	0.366483	0.225454	0.168013	0.309916	0.508774	0.534227	0.291951	0.020054	-0.0789567	-0.0822622
32	1	-0.363636	-0.357166	-0.271944	-0.184331	-0.114993	-0.0433583	-0.0467313	-0.145454	-0.216188	-0.161877	-0.0893408	-0.150705	-0.292567	-0.36071	-0.309742	-0.203552	-0.153389	-0.207509	-0.252983	-0.220756	-0.172569	-0.142666	-0.10913	-0.0640914	-0.0529957	-0.098921	-0.183978	-0.259553	-0.297466	-0.312726	-0.284461	-0.243427	-0.279253	-0.367906	-0.374454	-0.262031	-0.138078	-0.0614394	-0.0353443	-0.0485366	-0.0620983	-0.0589483	-0.058275	-0.12567	-0.244602	-0.298772	-0.261962	-0.18478
33	1	-0.147733	-0.147814	-0.140783	-0.134332	-0.120711	-0.099677	-0.0837466	-0.059087	-0.0214422	-0.0137497	-0.0655836	-0.135093	-0.159665	-0.140448	-0.127781	-0.127847	-0.116742	-0.105921	-0.11497	-0.120239	-0.109693	-0.123173	-0.152488	-0.162762	-0.165419	-0.174552	-0.180663	-0.172809	-0.170295	-0.180522	-0.19529	-0.220182	-0.231452	-0.212948	-0.192018	-0.178449	-0.169074	-0.168384	-0.166845	-0.157856	-0.13522	-0.0916147	-0.0569888	-0.0602551	-0.0813311	-0.0963415	-0.112858	-0.134935
34	1	0.271057	0.118084	-0.0231353	-0.092289	-0.0581267	0.0404216	0.135069	0.155863	0.12084	0.133323	0.187786	0.173759	0.0746251	0.00985414	0.0177198	-0.00480632	-0.0649264	-0.0453469	0.0985441	0.251448	0.29797	0.294288	0.281454	0.185331	0.00943445	-0.122999	-0.101262	0.0297813	0.110708	0.0518484	-0.0574694	-0.0839132	-0.0588715	-0.0682178	-0.0763147	-0.0514307	-0.0205824	0.030813	0.0806788	0.0735702	0.0597667	0.120674	0.217558	0.250755	0.189614	0.0873746	0.0568323	0.0956652
35	1	0.0712633	-0.00226443	-0.0828194	-0.126345	-0.132824	-0.0921154	0.00428779	0.0632949	0.0247834	-0.0472532	-0.0734256	-0.0413417	-0.00901398	-0.0157407	-0.0186119	0.0330259	0.113816	0.14199	0.0919942	0.0420735	0.0405678	0.0434363	0.0315691	0.0257703	0.0190834	0.00664664	0.00466727	0.0127915	0.0377235	0.0534033	0.0363995	0.0377509	0.0468597	0.032002	0.0318147	0.0332392	0.017659	0.0232987	0.0507658	0.0713629	0.0825108	0.105766	0.134052	0.0976102	0.0042823	-0.050503	-0.0543618	-0.0706616
36	1	-0.675675	-0.659055	-0.629599	-0.633582	-0.633882	-0.555914	-0.427664	-0.337392	-0.303701	-0.359057	-0.508193	-0.623551	-0.614282	-0.525564	-0.445555	-0.433625	-0.473082	-0.504553	-0.547664	-0.59614	-0.615433	-0.647847	-0.690371	-0.718921	-0.747806	-0.763448	-0.716592	-0.603922	-0.514148	-0.483521	-0.475535	-0.441249	-0.361826	-0.316193	-0.342564	-0.349178	-0.262509	-0.158867	-0.146871	-0.180503	-0.209658	-0.28461	-0.334882	-0.307665	-0.330949	-0.423287	-0.469616	-0.442522
37	1	0.0314362	-0.0577315	-0.117712	-0.070122	0.0207093	0.0768039	0.117708	0.134277	0.107383	0.0466047	-0.0646573	-0.167569	-0.154466	-0.0352326	0.067105	0.084642	0.051089	0.0157754	-0.00593746	-0.0611927	-0.127726	-0.114113	-0.0812836	-0.120128	-0.194209	-0.253952	-0.27842	-0.259724	-0.224655	-0.19408	-0.143913	-0.0738917	-0.0433111	-0.0847515	-0.148157	-0.160948	-0.123037	-0.0749813	-0.0604781	-0.0727424	-0.0485338	0.000678283	0.0157803	-0.021416	-0.0858426	-0.146689	-0.180979	-0.157015
38	1	-0.368382	-0.364027	-0.259488	-0.146843	-0.119682	-0.196919	-0.308492	-0.357687	-0.312484	-0.276749	-0.290603	-0.268453	-0.221467	-0.206943	-0.215664	-0.202986	-0.19255	-0.214061	-0.197431	-0.157624	-0.149	-0.158712	-0.197094	-0.239074	-0.224112	-0.18023	-0.159322	-0.151173	-0.153072	-0.148025	-0.107318	-0.0516023	-0.051824	-0.157177	-0.284538	-0.315594	-0.27497	-0.247538	-0.263759	-0.288819	-0.269053	-0.215151	-0.160655	-0.136767	-0.203511	-0.330182	-0.397444	-0.390738
39	1	-0.411543	-0.383396	-0.322188	-0.224863	-0.13943	-0.107197	-0.145809	-0.214561	-0.258553	-0.250241	-0.189186	-0.122156	-0.114839	-0.166474	-0.223659	-0.233504	-0.191174	-0.187076	-0.260867	-0.307906	-0.261538	-0.194775	-0.180815	-0.201537	-0.222144	-0.254162	-0.307116	-0.344519	-0.338198	-0.289058	-0.231968	-0.159891	-0.0129785	0.122192	0.0984817	-0.0343746	-0.111649	-0.107546	-0.128534	-0.179209	-0.202474	-0.261419	-0.39115	-0.46052	-0.396263	-0.275305	-0.19483	-0.197822
40	1	-0.0828005	-0.0598914	-0.0413299	-0.0435174	-0.0923847	-0.146024	-0.170742	-0.185082	-0.178654	-0.133969	-0.0891329	-0.0846243	-0.103868	-0.106776	-0.099199	-0.114658	-0.131874	-0.124861	-0.123587	-0.137482	-0.124434	-0.0787936	-0.0421591	-0.0480865	-0.089876	-0.114002	-0.096485	-0.0693301	-0.0613938	-0.0765107	-0.0831966	-0.0662933	-0.0615031	-0.0804276	-0.0914866	-0.0915874	-0.0956707	-0.0924361	-0.0875747	-0.0995575	-0.118605	-0.125319	-0.125184	-0.133235	-0.141698	-0.124833	-0.0887332	-0.0774419
41	1	-0.109618	-0.00651772	0.0565154	0.109406	0.209968	0.241524	0.132364	0.0236293	0.00377325	-0.00286659	-0.0293511	-0.0138677	0.0120667	-7.081e-06	-0.00945073	0.0304032	0.108583	0.148873	0.111927	0.0680964	0.0821881	0.121802	0.143237	0.125084	0.0904282	0.0637329	0.0292699	-0.0052083	-0.0129743	0.00100511	-0.0289101	-0.102161	-0.127262	-0.0783702	-0.0557347	-0.0745704	-0.0387261	0.0251599	0.0473577	0.053563	0.0688081	0.02313	-0.0831174	-0.109751	-0.0511247	-0.010698	0.0290737	0.115159
42	1	-0.053671	-0.0887251	-0.113188	-0.123826	-0.134315	-0.134895	-0.112749	-0.078024	-0.0589505	-0.0644334	-0.0771578	-0.0822058	-0.0753216	-0.061991	-0.0599993	-0.0691228	-0.0557655	-0.012346	0.0183879	0.0115047	-0.0130193	-0.0222743	-0.00494522	0.0146438	0.00226636	-0.0166514	-0.00757976	0.00299974	0.000356717	-0.0124642	-0.0457361	-0.0965383	-0.13065	-0.120605	-0.0990631	-0.0994106	-0.10197	-0.073263	-0.0340874	-0.0410718	-0.0877091	-0.105367	-0.0736016	-0.0416189	-0.0381679	-0.0394597	-0.0181726	0.00779505
43	1	0.104444	0.179804	0.195318	0.144431	0.0481548	-0.0379367	-0.0791432	-0.071393	-0.0310089	0.00438742	-0.00867446	-0.089083	-0.111829	-0.00537044	0.13456	0.241776	0.286092	0.301702	0.333075	0.287059	0.129846	0.00573581	0.00312692	0.0776852	0.17467	0.254498	0.2948	0.313088	0.314983	0.276365	0.241247	0.236796	0.237464	0.231934	0.191101	0.143469	0.160521	0.185277	0.115938	0.0144397	-0.0484062	-0.0899273	-0.0741063	-0.00336617	0.0649345	0.086741	0.0141029	-0.044195
44	1	-0.173358	-0.169163	-0.185043	-0.206347	-0.216098	-0.198795	-0.154042	-0.116035	-0.1154	-0.125251	-0.117746	-0.112483	-0.117992	-0.124169	-0.138465	-0.162964	-0.169499	-0.144805	-0.115943	-0.115103	-0.143618	-0.167613	-0.174977	-0.18444	-0.191901	-0.186842	-0.181066	-0.164117	-0.124925	-0.0994594	-0.112435	-0.141308	-0.160403	-0.16723	-0.165554	-0.158754	-0.156976	-0.167848	-0.183181	-0.192822	-0.19864	-0.212685	-0.234133	-0.234287	-0.198794	-0.147046	-0.119087	-0.134624
45	1	0.23711	0.234307	0.125689	0.0121324	0.0421613	0.175199	0.241439	0.183315	0.0958528	0.117166	0.263141	0.381777	0.320055	0.198081	0.180939	0.203563	0.194674	0.143511	0.0434543	-0.0747973	-0.16079	-0.183172	-0.12819	-0.067287	-0.0371294	0.0599877	0.149263	0.136001	0.128061	0.0971533	-0.0447685	-0.182705	-0.152578	0.0187034	0.163092	0.194677	0.141751	0.065162	-0.0065247	-0.0636781	-0.0545798	0.119563	0.330517	0.317926	0.188007	0.149723	0.201702	0.277725
46	1	-0.0461877	-0.0454704	-0.0550365	-0.0749158	-0.0927514	-0.0980541	-0.0868399	-0.0645143	-0.057011	-0.0643131	-0.0703274	-0.086162	-0.111239	-0.120466	-0.10538	-0.0845175	-0.0734681	-0.0716331	-0.0672711	-0.0516567	-0.0395207	-0.0356274	-0.0164949	0.0102793	0.00314688	-0.029386	-0.042751	-0.0419287	-0.0555206	-0.0673261	-0.0543884	-0.0371632	-0.028587	-0.0379981	-0.0696502	-0.076217	-0.0420354	-0.00712241	0.000103962	-0.0295648	-0.0792495	-0.106799	-0.0882104	-0.053786	-0.0487776	-0.0719663	-0.0976381	-0.123908
47	1	-0.00109129	-0.0719514	-0.111885	-0.0886315	-0.0431447	-0.0461048	-0.0951753	-0.114649	-0.0802731	-0.0348007	-0.0189621	-0.0391949	-0.0317219	0.0160299	0.0192034	-0.0332537	-0.0862518	-0.116411	-0.0949687	-0.0248962	0.0102814	-0.0202677	-0.0485343	-0.0435587	-0.0501494	-0.0634925	-0.0596779	-0.0804044	-0.0990376	-0.0612841	-0.0168937	-0.00251756	-0.0107007	-0.0192871	-0.00539092	0.00852295	0.0016192	-0.0233993	-0.0344128	-0.0251287	-0.0198883	-0.00492232	-0.00193458	-0.0279251	-0.042746	-0.0388917	-0.0320467	-0.0232656
48	1	-0.0856917	-0.106735	-0.140803	-0.141565	-0.0893789	-0.0597729	-0.0962144	-0.14904	-0.16159	-0.114287	-0.039533	-0.0166208	-0.0672562	-0.128029	-0.151673	-0.140194	-0.118997	-0.114592	-0.141428	-0.186497	-0.208614	-0.192273	-0.16172	-0.127475	-0.0933632	-0.0741866	-0.0608942	-0.0637856	-0.105139	-0.162779	-0.21113	-0.234821	-0.227768	-0.212873	-0.226947	-0.268263	-0.2881	-0.263331	-0.222192	-0.191685	-0.154905	-0.127351	-0.129868	-0.119436	-0.0885754	-0.0742919	-0.0835642	-0.110862
49	1	-0.161669	-0.145671	-0.117117	-0.0972637	-0.0981882	-0.102463	-0.10951	-0.133334	-0.146579	-0.13352	-0.128604	-0.140759	-0.142154	-0.118372	-0.0852481	-0.073669	-0.0860235	-0.0941478	-0.0880622	-0.0860219	-0.0980977	-0.110669	-0.108059	-0.0941896	-0.0880614	-0.0970939	-0.102839	-0.0979482	-0.0902086	-0.0728542	-0.049633	-0.0341905	-0.025035	-0.0216348	-0.0365219	-0.0749838	-0.111487	-0.127874	-0.127821	-0.109633	-0.0865027	-0.0721545	-0.0689609	-0.0815286	-0.102705	-0.112335	-0.096507	-0.0829841
50	1	-0.0989255	-0.0916397	-0.115758	-0.146175	-0.137641	-0.104098	-0.072316	-0.0432784	-0.0251876	-0.0182109	-0.031506	-0.0559793	-0.0753161	-0.0981519	-0.118407	-0.14009	-0.160018	-0.142652	-0.0917292	-0.0562929	-0.0620204	-0.0878329	-0.109931	-0.11588	-0.0946864	-0.0565481	-0.0315153	-0.0449037	-0.0942746	-0.140577	-0.145492	-0.110203	-0.0828074	-0.0890506	-0.105326	-0.114947	-0.111979	-0.105042	-0.0983506	-0.0885421	-0.0700965	-0.053661	-0.0739402	-0.116778	-0.141058	-0.131214	-0.0987027	-0.0709028
51	1	-0.373596	-0.342257	-0.285976	-0.248245	-0.197757	-0.131705	-0.0991374	-0.108319	-0.120912	-0.0965099	-0.0477736	-0.0122409	0.0479299	0.111813	0.0560197	-0.0631923	-0.0808692	0.0345179	0.123701	0.0605252	-0.0620708	-0.141237	-0.13765	-0.0759072	-0.0529148	-0.0805823	-0.0953433	-0.0553736	0.0198902	0.0346635	-0.0297115	-0.082931	-0.106137	-0.120386	-0.101724	-0.0289197	0.0982235	0.229001	0.251349	0.140876	0.0341917	0.0483381	0.130637	0.163178	0.0919896	-0.0477987	-0.170704	-0.243329
52	1	0.160052	0.0749736	-0.0129237	-0.0282909	-0.0283692	0.00509293	0.0914394	0.153471	0.148425	0.110688	0.101425	0.0826103	0.0182577	-0.026785	-0.0357554	-0.0818796	-0.164655	-0.199545	-0.193389	-0.167723	-0.0959291	0.0374441	0.239177	0.383877	0.335266	0.193531	0.126159	0.116603	0.0454003	-0.075474	-0.109255	-0.0300935	0.0597726	0.0801977	0.0570282	0.067625	0.0982475	0.0852007	0.033425	0.0185111	0.0572936	0.0773871	0.0215096	-0.0645237	-0.0901324	-0.0706247	-0.049477	-0.081526
53	1	0.126188	0.0674526	0.0803376	0.0645527	0.042447	0.0904063	0.219527	0.317379	0.301929	0.230118	0.16582	0.126527	0.121766	0.13404	0.12653	0.124938	0.174311	0.233477	0.230031	0.210603	0.239464	0.279758	0.290086	0.241965	0.131938	-0.0296032	-0.19386	-0.234224	-0.125866	0.0295078	0.138379	0.151964	0.15162	0.215619	0.267489	0.264226	0.196108	0.101	0.109917	0.230727	0.332126	0.358897	0.309779	0.165485	-0.0106127	-0.124192	-0.145559	-0.0752481
54	1	-0.393942	-0.424428	-0.426178	-0.415	-0.397506	-0.374789	-0.3697	-0.394155	-0.415476	-0.399193	-0.36114	-0.342865	-0.343746	-0.33735	-0.323904	-0.337547	-0.391246	-0.435312	-0.430112	-0.391766	-0.372217	-0.394947	-0.420721	-0.425233	-0.431724	-0.439338	-0.424575	-0.407635	-0.395347	-0.376478	-0.374036	-0.385459	-0.38136	-0.342196	-0.285369	-0.269467	-0.312463	-0.360836	-0.379496	-0.384701	-0.398646	-0.401843	-0.364027	-0.322387	-0.309157	-0.318891	-0.347177	-0.369195
55	1	-0.130707	-0.11904	-0.139939	-0.173399	-0.185397	-0.17202	-0.162063	-0.167761	-0.178293	-0.177492	-0.159238	-0.136372	-0.119766	-0.109158	-0.101269	-0.102807	-0.117637	-0.134275	-0.155155	-0.191153	-0.225443	-0.232484	-0.210403	-0.174244	-0.134834	-0.100981	-0.0890282	-0.0988523	-0.118041	-0.137462	-0.14556	-0.142583	-0.132627	-0.122741	-0.127427	-0.141798	-0.150488	-0.145427	-0.137172	-0.145332	-0.157413	-0.150168	-0.130553	-0.111171	-0.094134	-0.0934978	-0.103766	-0.0994835
56	1	0.0415889	0.0917051	0.174635	0.160286	0.0377591	-0.026299	0.0408103	0.168894	0.224989	0.138302	-0.00242553	-0.0734918	-0.013105	0.110765	0.140482	0.0505613	-0.0852995	-0.17354	-0.170709	-0.146101	-0.0853052	0.109256	0.389756	0.544453	0.499731	0.361359	0.242917	0.245256	0.220021	0.0463684	-0.050138	-0.012145	-0.0272954	-0.112943	-0.182221	-0.232648	-0.230557	-0.0756336	0.149535	0.190674	-0.00061034	-0.165631	-0.152764	-0.108958	-0.181307	-0.331225	-0.372213	-0.236319
57	1	-0.21199	-0.212854	-0.222985	-0.242436	-0.269795	-0.296633	-0.298639	-0.275375	-0.246503	-0.219121	-0.21929	-0.250898	-0.264906	-0.243335	-0.216777	-0.214727	-0.23727	-0.256797	-0.251269	-0.22547	-0.207994	-0.214029	-0.222778	-0.221716	-0.224929	-0.235383	-0.240413	-0.237256	-0.22954	-0.216995	-0.213161	-0.224206	-0.229469	-0.222986	-0.21977	-0.227455	-0.236738	-0.240983	-0.249337	-0.263875	-0.278559	-0.284266	-0.267206	-0.234579	-0.214208	-0.213969	-0.21402	-0.202932
58	1	-0.129016	-0.138599	-0.134782	-0.123898	-0.121367	-0.122662	-0.115304	-0.104702	-0.0998101	-0.0947821	-0.0860306	-0.089272	-0.0998277	-0.100498	-0.0904426	-0.077903	-0.0790734	-0.0885401	-0.0949012	-0.0998181	-0.0974192	-0.0904199	-0.0827587	-0.0666168	-0.0512259	-0.0519459	-0.0593646	-0.0590372	-0.0490138	-0.0389019	-0.0348134	-0.0275111	-0.0192446	-0.0227114	-0.0339571	-0.0482485	-0.0697507	-0.0807051	-0.0743843	-0.0712287	-0.0635903	-0.0465694	-0.0363001	-0.0387979	-0.0487321	-0.0560356	-0.0654369	-0.0800301
59	1	-0.258074	-0.186627	-0.0261295	0.0691798	0.0130323	-0.110725	-0.155891	-0.110718	-0.0696189	-0.0954123	-0.142752	-0.0871256	0.0654648	0.125682	0.0102495	-0.173739	-0.349147	-0.453755	-0.416141	-0.223497	0.0759218	0.327753	0.386058	0.260885	0.0786949	-0.0169697	0.00279869	0.0437658	0.0849595	0.167868	0.293038	0.382218	0.308479	0.0912209	-0.103847	-0.192757	-0.217229	-0.232531	-0.264816	-0.277217	-0.173749	0.0691732	0.247888	0.179653	0.0312332	0.00253157	0.0994228	0.124757
60	1	-0.226431	-0.244662	-0.246831	-0.225812	-0.190475	-0.141427	-0.112467	-0.155832	-0.230548	-0.256277	-0.233225	-0.219043	-0.227455	-0.232399	-0.227815	-0.214629	-0.195383	-0.187812	-0.203997	-0.22245	-0.224981	-0.219166	-0.210682	-0.201315	-0.202298	-0.211215	-0.209764	-0.201269	-0.197231	-0.189034	-0.163526	-0.137762	-0.143028	-0.168366	-0.175759	-0.147659	-0.129377	-0.156686	-0.179846	-0.168063	-0.161331	-0.180933	-0.176086	-0.128672	-0.103395	-0.119104	-0.147243	-0.181108
61	1	-0.270261	-0.265644	-0.296199	-0.340124	-0.327028	-0.281093	-0.277746	-0.320889	-0.331616	-0.276688	-0.245345	-0.265219	-0.290656	-0.31795	-0.329685	-0.321151	-0.313211	-0.319869	-0.348379	-0.357696	-0.33629	-0.332092	-0.330771	-0.293501	-0.255932	-0.274537	-0.324237	-0.349484	-0.355547	-0.349802	-0.324776	-0.300491	-0.291845	-0.290899	-0.302456	-0.319953	-0.32625	-0.336969	-0.348673	-0.343293	-0.327685	-0.320269	-0.328894	-0.329135	-0.309074	-0.285856	-0.274734	-0.277614
62	1	0.0176779	-0.136089	-0.188401	-0.0669886	0.135114	0.242778	0.273991	0.345039	0.386806	0.374835	0.400512	0.478199	0.464231	0.246779	-0.0130543	-0.128109	-0.124924	-0.128666	-0.165153	-0.169013	-0.152945	-0.192368	-0.237054	-0.160701	-0.0308513	0.0186562	0.0148826	0.0389278	0.0785901	0.0489093	-0.077406	-0.198131	-0.23227	-0.128794	0.0627423	0.17842	0.160788	0.105297	0.152348	0.252993	0.218854	0.0840985	0.0276504	0.0154549	-0.00795061	-0.0142259	-0.0547871	-0.0330923
63	1	-0.145274	-0.157113	-0.17793	-0.17584	-0.157534	-0.158901	-0.175368	-0.172737	-0.143186	-0.111922	-0.10802	-0.126772	-0.140203	-0.147716	-0.157115	-0.151319	-0.130452	-0.129281	-0.158128	-0.191857	-0.214264	-0.218915	-0.202029	-0.167405	-0.135128	-0.126721	-0.129308	-0.12869	-0.133933	-0.146169	-0.161343	-0.174594	-0.180018	-0.187627	-0.197497	-0.199019	-0.195709	-0.185985	-0.1694	-0.152161	-0.1399	-0.143487	-0.15806	-0.154252	-0.138885	-0.145697	-0.161962	-0.161413
64	1	0.215923	0.167912	0.112177	0.0395349	-0.0636891	-0.139355	-0.189449	-0.204211	-0.145321	-0.0734062	-0.075979	-0.126139	-0.1294	-0.0622718	-0.035542	-0.177716	-0.395299	-0.479906	-0.395265	-0.227522	-0.0425845	0.0607878	0.0116174	-0.0702575	-0.0817935	-0.0698698	-0.0463493	-0.0137473	-0.0313297	-0.116362	-0.204799	-0.219922	-0.144646	-0.0130108	0.0620519	0.0011519	-0.163871	-0.385796	-0.528631	-0.430426	-0.216847	-0.083361	0.0256163	0.129853	0.0384887	-0.256979	-0.42248	-0.320733
65	1	-0.129384	-0.192964	0.00872696	0.271464	0.384126	0.317216	0.163563	0.0196297	-0.0584166	-0.0338342	0.0689537	0.0999358	0.0172231	0.0132802	0.0866586	0.123164	0.271767	0.500766	0.562257	0.411916	0.191115	0.0907097	0.108075	0.0678542	-0.0579732	-0.125965	-0.0731571	0.0235126	0.0933284	0.111696	0.0833582	-0.00189936	-0.0992135	-0.120509	-0.0849515	-0.0734729	-0.0931863	-0.0584646	0.0426959	0.0720328	0.0473251	0.0678319	0.0625698	0.00931919	0.0163751	0.132619	0.227527	0.239462
66	1	-0.289671	-0.170051	-0.0703621	-0.0539291	-0.131037	-0.193574	-0.187922	-0.162841	-0.152256	-0.171612	-0.218417	-0.270618	-0.305496	-0.308505	-0.251735	-0.150297	-0.0689472	-0.0791803	-0.247066	-0.4484	-0.469785	-0.357388	-0.266706	-0.20652	-0.188167	-0.235857	-0.258331	-0.189251	-0.133573	-0.194542	-0.270531	-0.237474	-0.1426	-0.114313	-0.188527	-0.268151	-0.252986	-0.146752	-0.0855883	-0.115308	-0.109724	-0.057936	-0.0501793	-0.0981895	-0.186412	-0.259629	-0.246153	-0.136027
67	1	-0.210348	-0.174899	-0.110608	-0.055251	-0.0473034	-0.0382431	0.0343474	0.113258	0.10246	-0.0167047	-0.180468	-0.240866	-0.144378	-0.023747	0.0127313	0.0153034	0.0358018	0.00423247	-0.0979446	-0.159327	-0.168475	-0.197956	-0.250226	-0.27065	-0.240656	-0.232001	-0.259082	-0.25762	-0.217375	-0.159603	-0.0849318	-0.0251288	-0.0412908	-0.125283	-0.20974	-0.203594	-0.0873258	0.0357477	0.0615194	-0.01459	-0.144908	-0.275265	-0.343628	-0.352938	-0.334537	-0.272846	-0.177925	-0.13395
68	1	-0.277233	-0.312358	-0.334189	-0.338958	-0.287871	-0.201457	-0.134928	-0.0854415	-0.0484801	-0.0582529	-0.0877628	-0.0904092	-0.107912	-0.15322	-0.166779	-0.137788	-0.101662	-0.0959301	-0.13197	-0.175243	-0.220539	-0.278751	-0.274107	-0.19983	-0.153525	-0.134668	-0.144504	-0.183837	-0.171002	-0.16427	-0.257131	-0.349129	-0.335546	-0.258634	-0.202307	-0.171608	-0.134755	-0.11782	-0.125908	-0.131192	-0.145367	-0.190081	-0.25833	-0.278961	-0.211257	-0.149556	-0.132651	-0.061029
69	1	-0.336859	-0.310733	-0.292058	-0.296848	-0.312683	-0.325567	-0.330275	-0.307896	-0.270438	-0.251215	-0.23676	-0.22795	-0.243548	-0.262544	-0.27329	-0.286441	-0.280909	-0.247989	-0.214863	-0.197109	-0.215382	-0.261333	-0.295757	-0.314988	-0.31203	-0.283697	-0.274403	-0.278021	-0.252135	-0.236776	-0.268955	-0.310782	-0.329752	-0.330462	-0.309771	-0.274043	-0.25904	-0.269747	-0.285648	-0.303207	-0.314876	-0.294916	-0.248942	-0.220755	-0.222769	-0.232332	-0.243495	-0.251934
70	1	-0.152235	-0.176286	-0.218618	-0.278718	-0.309235	-0.294835	-0.253834	-0.219463	-0.219308	-0.251523	-0.299612	-0.323937	-0.307663	-0.275429	-0.225086	-0.175542	-0.175008	-0.201123	-0.211979	-0.21567	-0.215796	-0.19909	-0.178721	-0.187741	-0.247089	-0.31698	-0.324259	-0.286611	-0.285693	-0.325257	-0.331718	-0.263415	-0.174646	-0.137789	-0.149709	-0.1634	-0.166781	-0.186539	-0.21002	-0.215766	-0.200318	-0.156284	-0.135396	-0.178362	-0.231657	-0.249176	-0.24246	-0.227427
71	1	-0.270224	-0.346758	-0.45773	-0.560391	-0.458557	-0.212322	-0.0920232	-0.216482	-0.359082	-0.302103	-0.199219	-0.232879	-0.32916	-0.380455	-0.401796	-0.469084	-0.605899	-0.635701	-0.529181	-0.517112	-0.651222	-0.765	-0.704521	-0.581663	-0.559709	-0.541573	-0.453951	-0.351962	-0.327312	-0.432381	-0.524282	-0.564684	-0.745638	-0.931535	-0.825836	-0.587811	-0.500515	-0.486843	-0.492837	-0.631503	-0.740602	-0.568536	-0.336566	-0.397731	-0.620464	-0.760457	-0.755733	-0.578519
72	1	-0.28493	-0.306503	-0.308751	-0.337852	-0.346681	-0.347449	-0.400458	-0.498271	-0.563598	-0.535533	-0.469617	-0.447371	-0.447055	-0.390396	-0.263228	-0.17314	-0.172842	-0.188122	-0.195931	-0.213756	-0.209352	-0.178235	-0.163676	-0.220433	-0.363152	-0.509128	-0.579599	-0.560112	-0.459737	-0.331984	-0.268401	-0.30141	-0.360405	-0.365986	-0.291882	-0.173476	-0.0908453	-0.104718	-0.174352	-0.216672	-0.25165	-0.307998	-0.378577	-0.451448	-0.48175	-0.471952	-0.436666	-0.390744
73	1	-0.386796	-0.318946	-0.312668	-0.354508	-0.377122	-0.395264	-0.450473	-0.482981	-0.471965	-0.47598	-0.510305	-0.54819	-0.555694	-0.52771	-0.485378	-0.42853	-0.376672	-0.371355	-0.409749	-0.43993	-0.460462	-0.479696	-0.460786	-0.428162	-0.42003	-0.423836	-0.40996	-0.380612	-0.383912	-0.448459	-0.51868	-0.509801	-0.453144	-0.450472	-0.479372	-0.476074	-0.479748	-0.497622	-0.496139	-0.478834	-0.444146	-0.418479	-0.434019	-0.486252	-0.539389	-0.515042	-0.42297	-0.362481
74	1	-0.107139	-0.0879901	-0.225585	-0.435263	-0.550358	-0.471713	-0.312155	-0.27552	-0.370032	-0.460094	-0.472288	-0.450338	-0.425631	-0.434285	-0.433268	-0.319564	-0.247551	-0.302961	-0.229727	-0.0101288	0.0641232	-0.0695254	-0.210373	-0.259214	-0.243181	-0.183751	-0.0834678	0.00391394	-0.0708918	-0.258854	-0.325622	-0.271914	-0.230743	-0.236373	-0.258207	-0.195315	-0.0195573	0.0605387	-0.0618624	-0.186739	-0.130362	0.0393963	0.112624	0.00169861	-0.208818	-0.401341	-0.483236	-0.428041
75	1	-0.0472182	0.000778116	0.0319236	0.0719825	0.0931533	0.0665464	0.0180453	-0.00232353	0.0415585	0.0707452	0.0374402	0.0087076	0.0509667	0.147386	0.199061	0.144589	0.0364941	-0.0269358	0.00841044	0.102489	0.142327	0.115557	0.111738	0.132992	0.0996925	0.00187524	-0.0750852	-0.0748457	-0.0417782	-0.0237855	-0.0117298	-0.0378785	-0.115138	-0.177011	-0.188687	-0.150782	-0.0683066	0.0190699	0.0871807	0.119841	0.0589081	-0.0210734	-0.00678569	0.0519933	0.109103	0.139745	0.152302	0.154303
76	1	0.337793	0.287864	0.127944	-0.0340435	-0.122937	-0.161505	-0.19221	-0.144929	-0.0546953	-0.111067	-0.227889	-0.226894	-0.195758	-0.172512	-0.00201136	0.245787	0.299183	0.2576	0.239547	0.0757677	-0.117664	-0.161789	-0.181902	-0.191635	-0.116676	-0.0886625	-0.137246	-0.210598	-0.256831	-0.166809	-0.0553509	-0.029006	-0.00182148	0.01374	0.0260531	0.109832	0.220219	0.252488	0.0923509	-0.15333	-0.229984	-0.152895	-0.0606008	-0.0159421	0.0515584	0.165468	0.216783	0.175641
77	1	-0.631375	-0.578635	-0.536755	-0.538704	-0.574875	-0.583805	-0.487913	-0.382303	-0.355587	-0.345105	-0.365766	-0.435824	-0.469879	-0.425523	-0.35109	-0.324743	-0.381984	-0.478474	-0.507993	-0.446757	-0.407924	-0.438541	-0.465438	-0.450954	-0.432283	-0.448236	-0.456402	-0.421592	-0.395946	-0.399335	-0.401905	-0.387824	-0.365701	-0.320015	-0.234274	-0.191531	-0.2254	-0.241218	-0.224606	-0.206141	-0.198848	-0.229895	-0.239146	-0.18235	-0.15663	-0.216025	-0.289874	-0.348068
78	1	-0.68262	-0.71941	-0.771178	-0.806575	-0.779514	-0.715291	-0.667586	-0.618684	-0.543014	-0.488508	-0.503354	-0.556587	-0.606177	-0.657875	-0.691209	-0.654146	-0.591719	-0.588967	-0.605786	-0.596277	-0.606097	-0.652239	-0.711743	-0.748528	-0.741467	-0.733524	-0.708454	-0.629648	-0.611815	-0.67677	-0.706581	-0.698825	-0.668262	-0.603567	-0.564261	-0.596037	-0.66729	-0.724223	-0.756198	-0.758832	-0.716059	-0.644661	-0.629033	-0.695302	-0.727704	-0.651977	-0.54247	-0.499838
79	1	-0.414449	-0.41564	-0.370407	-0.372046	-0.348213	-0.261699	-0.190421	-0.155773	-0.148785	-0.168634	-0.187053	-0.222542	-0.291664	-0.313426	-0.250903	-0.18019	-0.194446	-0.292054	-0.361341	-0.343061	-0.303598	-0.308099	-0.31992	-0.285166	-0.216618	-0.161271	-0.169818	-0.258927	-0.367732	-0.399462	-0.364932	-0.328811	-0.255641	-0.147886	-0.09569	-0.125545	-0.189784	-0.234307	-0.256731	-0.288694	-0.335028	-0.39283	-0.436015	-0.434973	-0.395101	-0.274734	-0.101246	-0.0286923
80	1	-0.3568	-0.297327	-0.254684	-0.280049	-0.312251	-0.277175	-0.214008	-0.198859	-0.231373	-0.275608	-0.338523	-0.368727	-0.313244	-0.25477	-0.229894	-0.21278	-0.216489	-0.225308	-0.1823	-0.131418	-0.211047	-0.354496	-0.36537	-0.26704	-0.222572	-0.241338	-0.235015	-0.241848	-0.285972	-0.305329	-0.303281	-0.306894	-0.271968	-0.22909	-0.25765	-0.279139	-0.250245	-0.274524	-0.355803	-0.383247	-0.302372	-0.164017	-0.100619	-0.173501	-0.260384	-0.241457	-0.156787	-0.0866215
81	1	-0.240291	-0.234082	-0.245479	-0.358712	-0.502695	-0.497776	-0.352323	-0.27366	-0.317564	-0.320622	-0.243618	-0.225248	-0.314032	-0.373757	-0.310029	-0.178606	-0.0835397	-0.102999	-0.201897	-0.246683	-0.201319	-0.140209	-0.10663	-0.131482	-0.200505	-0.272101	-0.372358	-0.492475	-0.544522	-0.464567	-0.348791	-0.334534	-0.37952	-0.416867	-0.429228	-0.347138	-0.19707	-0.108666	-0.173505	-0.32691	-0.377013	-0.26542	-0.129611	-0.113217	-0.12901	-0.0926065	-0.131282	-0.222031
82	1	-0.217554	-0.196686	-0.200844	-0.235595	-0.267491	-0.290583	-0.277572	-0.253148	-0.259594	-0.273702	-0.275753	-0.285578	-0.314581	-0.34242	-0.331496	-0.290453	-0.25575	-0.238456	-0.23402	-0.201736	-0.156131	-0.176776	-0.244568	-0.297943	-0.32528	-0.309408	-0.272406	-0.28969	-0.3267	-0.27904	-0.174076	-0.108688	-0.0894301	-0.0946715	-0.120283	-0.14683	-0.179205	-0.226111	-0.249938	-0.231236	-0.219222	-0.232061	-0.222233	-0.193839	-0.18178	-0.169339	-0.155733	-0.17062
83	1	-0.209523	-0.221209	-0.201786	-0.143491	-0.0926401	-0.0844763	-0.137065	-0.172608	-0.0698526	0.0693443	0.0809881	-0.00195384	-0.0752613	-0.0389789	0.0854661	0.124899	0.0367236	-0.0601048	-0.12879	-0.163176	-0.109427	0.0074797	0.0516521	-0.0797294	-0.247941	-0.276585	-0.183995	-0.070647	-0.0381944	-0.0634232	-0.0846355	-0.140533	-0.208917	-0.228865	-0.219227	-0.142254	0.0351904	0.172312	0.187778	0.144002	0.0598321	-0.0548579	-0.131496	-0.13339	-0.108709	-0.104801	-0.0964555	-0.0685829
84	1	-0.0403458	-0.30664	-0.468159	-0.361868	-0.107783	0.00326303	0.10077	0.266218	0.265044	0.216196	0.263479	0.201306	-0.00807059	-0.0865721	0.00176122	0.0846525	0.215621	0.360159	0.428368	0.419582	0.270811	0.0173374	-0.152852	-0.166158	-0.175256	-0.267061	-0.315586	-0.281184	-0.245958	-0.211677	-0.168044	-0.0979978	-0.00395719	0.0773289	0.0720826	-0.0462217	-0.180934	-0.316506	-0.344451	-0.155647	0.0691248	0.184916	0.117374	-0.0574377	-0.180622	-0.278747	-0.268641	-0.0552882
85	1	-0.241795	-0.15274	-0.0310758	0.0778899	0.159764	0.160338	0.12863	0.102801	-0.0371602	-0.208779	-0.259907	-0.25124	-0.207798	-0.115242	-0.0492483	-0.054266	-0.032863	0.0450912	0.0606146	-0.0324678	-0.14375	-0.110297	0.0601645	0.204611	0.262046	0.207695	0.0481033	-0.154212	-0.234238	-0.0587851	0.111693	0.0273952	-0.129336	-0.144291	-0.0405949	0.0199822	-0.0353186	-0.0878922	-0.0771161	-0.0684627	-0.0404771	0.042719	0.106806	0.0774758	-0.0114982	-0.0958289	-0.163962	-0.215272
86	1	-0.256056	-0.238937	-0.236596	-0.274358	-0.360894	-0.417239	-0.402384	-0.371276	-0.327247	-0.294311	-0.318904	-0.293058	-0.121772	0.0868456	0.134665	-0.0475784	-0.344167	-0.649152	-0.794507	-0.675552	-0.393521	-0.112777	-0.0142663	-0.0550691	-0.143683	-0.257917	-0.278472	-0.231839	-0.25214	-0.314649	-0.33699	-0.278375	-0.234464	-0.278892	-0.295056	-0.285892	-0.289144	-0.201795	-0.0998606	-0.122833	-0.258056	-0.476507	-0.656853	-0.644597	-0.455838	-0.314706	-0.380605	-0.424037
87	1	-0.393093	-0.372288	-0.52567	-0.650715	-0.502583	-0.26493	-0.225488	-0.304451	-0.290252	-0.138992	0.019564	-0.0273494	-0.193431	-0.237189	-0.206803	-0.228272	-0.336676	-0.492358	-0.561418	-0.480311	-0.378111	-0.381522	-0.46072	-0.560899	-0.626136	-0.580924	-0.432553	-0.3342	-0.411053	-0.536322	-0.582599	-0.553677	-0.44536	-0.313703	-0.311889	-0.483986	-0.671601	-0.708302	-0.601072	-0.506469	-0.466103	-0.389024	-0.311286	-0.366845	-0.49714	-0.523878	-0.476383	-0.414028
88	1	-0.264241	0.190704	0.476851	0.320914	0.103796	0.100493	0.0874714	0.0300685	-0.0377084	-0.129929	-0.125155	-0.0612323	-0.0776401	-0.0671416	0.0447425	0.158873	0.252561	0.24623	0.145909	0.152662	0.218681	0.0830478	-0.143579	-0.175614	-0.0511527	0.0930437	0.135153	0.00726932	-0.181704	-0.292723	-0.17158	0.0286171	-0.0400554	-0.261168	-0.332726	-0.166919	0.107764	0.185896	0.0946417	0.119025	0.238426	0.286453	0.188963	-0.0809269	-0.271344	-0.0896217	0.227503	0.2831
89	1	-0.548157	-0.572231	-0.567787	-0.555555	-0.564698	-0.587209	-0.601852	-0.57902	-0.517678	-0.453455	-0.437243	-0.500981	-0.574859	-0.582197	-0.567596	-0.569795	-0.547895	-0.484804	-0.445483	-0.477018	-0.529149	-0.533652	-0.514784	-0.544137	-0.593839	-0.611116	-0.632907	-0.653869	-0.608151	-0.545909	-0.544871	-0.549588	-0.524671	-0.525256	-0.585062	-0.644589	-0.610069	-0.519608	-0.48334	-0.498421	-0.505994	-0.51027	-0.547668	-0.598739	-0.635303	-0.639873	-0.587488	-0.539956
90	1	-0.0349123	-0.283814	-0.297481	-0.240104	-0.246234	-0.263735	-0.201769	-0.0533	0.0538356	0.0446524	0.0211522	-0.0143798	-0.105809	-0.172763	-0.157298	-0.0296838	0.0941907	0.0412219	-0.0436358	-0.020056	0.00344723	-0.00940449	0.0013236	-0.0023449	-0.0391505	-0.0208697	0.0375534	0.0411059	-0.0101447	-0.0209948	0.0937249	0.204181	0.151456	0.000963519	-0.132746	-0.191401	-0.153385	-0.053419	0.00144866	-0.0413871	-0.0810504	-0.0542842	0.0253904	0.159579	0.260474	0.197362	0.00768542	-0.170886
91	1	-0.0781833	-0.123357	-0.144439	-0.155755	-0.195073	-0.257645	-0.292615	-0.272261	-0.23749	-0.215227	-0.172558	-0.109853	-0.0784996	-0.114269	-0.180393	-0.204709	-0.173675	-0.121303	-0.120916	-0.204159	-0.284649	-0.300129	-0.273445	-0.235509	-0.202908	-0.188356	-0.190274	-0.181709	-0.142255	-0.1175	-0.139091	-0.15794	-0.156622	-0.152657	-0.160171	-0.200607	-0.245395	-0.252178	-0.227475	-0.212923	-0.216411	-0.206208	-0.187106	-0.182757	-0.191524	-0.196259	-0.185923	-0.183622
92	1	0.0249963	0.166112	0.291481	0.403478	0.460057	0.458017	0.24965	-0.164883	-0.263452	0.068063	0.332183	0.329104	0.213818	0.074168	-0.0199873	0.0323152	0.200187	0.259262	0.129041	0.10129	0.206665	0.257034	0.433971	0.613415	0.463431	0.207095	-0.0210024	-0.255439	-0.211434	0.222573	0.659274	0.717275	0.483745	0.270729	0.130552	0.143671	0.304737	0.150409	-0.329431	-0.570779	-0.444002	-0.296228	-0.26858	-0.151372	0.160998	0.388362	0.273825	0.00448475
93	1	1.07417e-06	0.0134125	-0.000896974	-0.0406701	-0.0872326	-0.128587	-0.151562	-0.161459	-0.168866	-0.15368	-0.123213	-0.108947	-0.0854041	-0.0583335	-0.0658465	-0.109585	-0.1692	-0.18019	-0.143647	-0.139989	-0.172595	-0.19547	-0.189187	-0.14648	-0.0994814	-0.0819329	-0.070732	-0.0623654	-0.0771588	-0.0975125	-0.0879455	-0.0623948	-0.0701023	-0.104856	-0.127482	-0.13651	-0.13271	-0.0965812	-0.0532213	-0.0458347	-0.0676234	-0.0958691	-0.115829	-0.110777	-0.0888428	-0.0751551	-0.0696279	-0.0572016
94	1	-0.175477	-0.124208	-0.194563	-0.269503	-0.244141	-0.140471	0.033235	0.141601	0.0152373	-0.210822	-0.306586	-0.319831	-0.358608	-0.366351	-0.341592	-0.331178	-0.28008	-0.143302	0.00198442	0.0502474	0.0445699	0.0635003	0.0371576	-0.0893655	-0.177562	-0.0971121	0.071406	0.147108	0.0606615	-0.0275314	-0.0240862	0.0238925	0.1447	0.337044	0.468927	0.318896	-0.0388743	-0.287065	-0.335931	-0.247738	-0.124376	-0.0282849	0.0188336	0.0150661	0.0740736	0.1422	0.0799061	0.00716039
95	1	-0.246251	-0.199256	-0.125079	-0.109249	-0.167807	-0.274324	-0.32126	-0.228274	-0.0895092	-0.0827376	-0.184651	-0.240146	-0.240369	-0.243348	-0.265203	-0.269081	-0.215395	-0.0992743	0.0268342	0.0366723	-0.101781	-0.238703	-0.227968	-0.121038	-0.0938578	-0.188523	-0.290039	-0.32817	-0.34141	-0.323017	-0.191423	-0.0497581	-0.082575	-0.218932	-0.253924	-0.197491	-0.182952	-0.18732	-0.166116	-0.1624	-0.206417	-0.271976	-0.321091	-0.309302	-0.219656	-0.125978	-0.0407364	0.0725392
96	1	-0.115417	-0.0687655	-0.0811431	-0.145724	-0.19361	-0.200282	-0.19938	-0.183299	-0.155127	-0.173678	-0.251109	-0.311775	-0.316046	-0.289448	-0.224246	-0.139809	-0.107172	-0.139881	-0.173422	-0.151166	-0.0683681	0.0287092	0.0717936	0.0460944	-0.0176121	-0.0685102	-0.0575867	-0.0305275	-0.018279	0.0326719	0.109696	0.182547	0.202309	0.112999	0.0179191	-0.00195995	-0.0122411	-0.0174436	-0.0304547	-0.111715	-0.185841	-0.201044	-0.22054	-0.220806	-0.181728	-0.17361	-0.198687	-0.210021
97	1	0.480393	0.268284	0.0450401	-0.0187712	0.0299128	0.0791973	0.116566	0.156994	0.205301	0.30348	0.381303	0.311245	0.155059	0.0417896	0.0103988	0.0688043	0.128761	0.10097	0.0846829	0.134417	0.145822	0.0206495	-0.164527	-0.214113	-0.148265	-0.0918746	-0.0530881	-0.0615317	-0.13016	-0.196609	-0.235364	-0.22813	-0.0739578	0.153799	0.183257	0.0225403	-0.0510184	0.0311906	0.112511	0.111441	0.0620331	-0.00118457	-0.113182	-0.17138	-0.0100919	0.167263	0.167909	0.111726
98	1	0.0906086	0.312994	0.39939	0.296619	0.123113	0.0183802	-0.0194577	-0.044426	-0.0342221	0.0208749	0.0544836	0.0362507	-0.0309301	-0.0864455	-0.0244882	0.0420523	-0.0510993	-0.215884	-0.255922	-0.105289	0.0598193	0.0754257	0.0151204	-0.0135033	-0.0382447	-0.0427008	0.078002	0.229378	0.213967	0.0691642	-0.0294534	-0.00960268	0.0269734	-0.0222613	-0.0540475	0.0290839	0.118225	0.142816	0.139592	0.107442	0.0515524	0.0183543	0.00119178	-0.0104261	-0.00736418	-0.0502934	-0.149657	-0.193732
99	1	-0.112867	0.0182068	0.10068	0.144189	0.106392	0.0204459	0.0100684	0.106457	0.237531	0.322859	0.360587	0.310258	0.136126	-0.029736	-0.0562759	-0.00446807	0.065666	0.155292	0.246378	0.312897	0.309186	0.32944	0.396393	0.325382	0.142921	0.035734	0.059571	0.15657	0.194562	0.178147	0.181475	0.11585	-0.0141966	-0.0828667	-0.0321029	0.0599902	0.0757629	0.036905	-0.0179982	-0.0288868	0.078616	0.155249	0.0715475	-0.0102342	0.0789467	0.255051	0.289624	0.149315
100	1	-0.0293266	-0.0857954	-0.128435	-0.137838	-0.134326	-0.130654	-0.137038	-0.110203	-0.0284768	0.0219171	0.0125307	-0.0278562	-0.112191	-0.203187	-0.227314	-0.19086	-0.158273	-0.13201	-0.105999	-0.129136	-0.187316	-0.203939	-0.174189	-0.159253	-0.178385	-0.205179	-0.183304	-0.0809297	0.00595462	0.00945978	-0.0117622	-0.0287072	-0.0527866	-0.0904783	-0.113273	-0.0944442	-0.0752179	-0.0577488	-0.0156817	0.0355143	0.064735	0.0612896	0.0604887	0.0615688	0.0349401	0.00472679	-0.0132652	-0.0696941
101	1	-0.121093	-0.115573	-0.116803	-0.117586	-0.114389	-0.113283	-0.115423	-0.119312	-0.123451	-0.125396	-0.126155	-0.126016	-0.123451	-0.123244	-0.128155	-0.132458	-0.132446	-0.131479	-0.132652	-0.133837	-0.132652	-0.131479	-0.132652	-0.133837	-0.132652	-0.131479	-0.132859	-0.13501	-0.135977	-0.135977	-0.13501	-0.132239	-0.12796	-0.122887	-0.120898	-0.126004	-0.132458	-0.13439	-0.132859	-0.131479	-0.132652	-0.133837	-0.132652	-0.131479	-0.132859	-0.13501	-0.135977	-0.136183
102	1	-0.0129883	-0.0113694	0.0251835	0.0960943	0.109	0.0350007	-0.0404128	-0.082003	-0.0912673	-0.0779621	-0.0703353	-0.0664104	-0.0580359	-0.0512511	-0.0451281	-0.0420718	-0.0358042	-0.0333759	-0.0565358	-0.0895124	-0.0959958	-0.0685573	-0.040999	-0.0259934	-0.0218558	-0.0325995	-0.034203	-0.0165078	-0.00335259	0.00322932	0.000981256	-0.0449903	-0.128277	-0.169486	-0.155531	-0.176502	-0.237494	-0.250553	-0.188065	-0.0783761	0.0217607	0.0446543	-0.0146478	-0.0953017	-0.153339	-0.179458	-0.149755	-0.098393
103	1	-0.318528	-0.330625	-0.298834	-0.182461	-0.0414335	0.0444169	0.0534036	0.0177411	-0.0154539	-0.0297236	-0.0256642	-0.0145491	-0.0388553	-0.130207	-0.214245	-0.206278	-0.174411	-0.190012	-0.19415	-0.119438	-0.0177819	0.0520995	0.0845037	-0.0107978	-0.206612	-0.299293	-0.248131	-0.195726	-0.191146	-0.151888	-0.0966349	-0.105072	-0.186614	-0.280362	-0.321014	-0.277659	-0.177062	-0.136307	-0.177694	-0.197228	-0.122672	-0.00481685	0.00443931	-0.0793792	-0.114743	-0.0743445	0.0174897	0.0938172
104	1	0.0945152	0.110633	0.0768366	0.0258639	-0.0336714	-0.0544804	0.00844434	0.0725976	0.0678867	0.0241104	0.019143	0.0413512	0.00210226	-0.0812947	-0.125416	-0.146532	-0.21426	-0.222549	-0.0857197	0.0377853	0.00975298	-0.0984378	-0.110609	-0.0164354	0.0643161	0.0839094	0.0568267	0.0613517	0.070085	0.00321559	-0.0590936	-0.0712622	-0.0577873	-0.0225232	0.0301959	0.135603	0.253443	0.321481	0.341617	0.293989	0.263692	0.25676	0.149176	-0.016533	-0.13724	-0.152047	-0.121112	-0.131597
105	1	0.372801	0.372896	0.322565	0.161588	-0.00186723	-0.0372719	0.0778656	0.204073	0.15358	0.0925878	0.245565	0.417495	0.313383	-0.0465722	-0.382955	-0.485734	-0.385487	-0.305477	-0.263156	-0.164411	-0.135052	-0.160697	0.0137377	0.210063	0.0490419	-0.143835	0.0364911	0.318729	0.285712	0.0405753	-0.0471287	0.0187192	0.0516563	0.0939324	0.3103	0.589073	0.650805	0.461048	0.166791	-0.0831668	-0.179743	-0.083007	0.102548	0.181241	0.164612	0.2499	0.370965	0.331303
106	1	0.149684	0.240957	0.321282	0.416305	0.414576	0.319748	0.257326	0.219487	0.143091	0.13151	0.211588	0.213231	0.128032	0.117718	0.233687	0.375461	0.443729	0.424881	0.359087	0.25448	0.171937	0.191425	0.193376	0.140094	0.130729	0.117726	0.125667	0.20769	0.226234	0.137249	0.0779739	0.0859963	0.0349282	-0.0309473	0.0896616	0.289294	0.350774	0.306751	0.226119	0.104727	-0.0101491	-0.00471778	0.0942001	0.17389	0.275015	0.325829	0.164379	-0.10595
107	1	-0.129243	-0.134298	-0.138761	-0.14044	-0.14044	-0.139057	-0.135977	-0.134002	-0.135977	-0.139057	-0.14044	-0.140736	-0.140736	-0.140736	-0.140144	-0.137378	-0.131218	-0.127267	-0.131218	-0.137378	-0.140144	-0.14044	-0.139057	-0.135977	-0.134002	-0.135977	-0.138761	-0.138761	-0.135977	-0.134002	-0.135977	-0.138761	-0.137873	-0.130644	-0.11775	-0.109336	-0.112991	-0.12223	-0.128651	-0.131435	-0.132323	-0.129243	-0.124996	-0.12478	-0.125588	-0.126972	-0.129539	-0.131731
108	1	-0.14448	-0.114248	-0.031758	0.0237676	0.041658	0.0338448	0.0269471	-0.00242124	-0.104588	-0.173943	-0.15934	-0.15227	-0.182327	-0.195591	-0.157735	-0.15196	-0.21928	-0.25072	-0.198574	-0.169544	-0.219214	-0.253837	-0.197436	-0.11424	-0.0907956	-0.103574	-0.113103	-0.115322	-0.113167	-0.104587	-0.0883347	-0.0873719	-0.107766	-0.135654	-0.13069	-0.0817283	-0.0580368	-0.0798197	-0.0925321	-0.0729708	-0.0408909	-0.0224708	-0.0496484	-0.129416	-0.225514	-0.273139	-0.239608	-0.173743
109	1	-0.0476965	-0.0602176	-0.0609124	-0.0540264	-0.052863	-0.0382666	-0.0152443	-0.0176104	-0.0258275	-0.0122382	0.000853494	0.0219419	0.0621946	0.0842357	0.043253	-0.0294882	-0.0702153	-0.0877309	-0.0937578	-0.0624182	-0.00223828	0.0212608	-0.00590235	-0.010739	0.0463436	0.128745	0.158313	0.0996798	0.0286934	0.0214197	0.0477306	0.0409325	-0.0015115	-0.0334613	-0.0269589	0.0204829	0.0763918	0.101019	0.103862	0.0813484	0.00886171	-0.0767211	-0.0981943	-0.0431765	4.09944e-05	-0.0126126	-0.0182228	0.0153196
110	1	-0.125832	-0.150547	-0.173815	-0.210673	-0.178108	-0.105081	-0.068542	-0.0793606	-0.102676	-0.0754064	-0.0383575	-0.0827855	-0.159454	-0.184604	-0.184297	-0.20344	-0.228797	-0.219242	-0.163334	-0.103951	-0.101337	-0.165247	-0.222831	-0.206515	-0.136109	-0.0546478	0.0205946	0.0751888	0.0855086	0.00768517	-0.112874	-0.165939	-0.160988	-0.143308	-0.111559	-0.0643761	-0.0281199	-0.0534467	-0.106762	-0.0946061	-0.013046	0.0771106	0.0827372	-0.0327103	-0.139733	-0.15298	-0.116428	-0.0664579
111	1	-0.125547	-0.123904	-0.159657	-0.152878	-0.0636766	0.00507546	-0.00564221	-0.0318466	-0.040448	-0.0597735	-0.0959305	-0.120004	-0.141446	-0.189549	-0.228406	-0.191958	-0.0751858	0.0132533	0.00648379	0.00323237	0.0494506	0.0593864	0.0155055	-0.0180307	-0.0036778	0.0194134	-0.00616294	-0.0629775	-0.0933968	-0.0871809	-0.102934	-0.162191	-0.185699	-0.132652	-0.0981839	-0.138571	-0.172725	-0.159834	-0.143981	-0.159881	-0.17939	-0.168627	-0.164675	-0.181876	-0.190167	-0.190168	-0.16073	-0.0830046
112	1	0.230298	0.0776236	-0.0755485	-0.167467	-0.206117	-0.177397	-0.136866	-0.118526	-0.125816	-0.169567	-0.196818	-0.166699	-0.161822	-0.229866	-0.281	-0.279342	-0.237066	-0.146003	-0.00709769	0.132873	0.15958	0.0963148	0.045279	-0.0176954	-0.127473	-0.240026	-0.273265	-0.21054	-0.149565	-0.153997	-0.1554	-0.0521513	0.116859	0.168627	0.0226476	-0.186796	-0.299437	-0.280907	-0.193408	-0.116331	-0.058324	0.0320349	0.129749	0.109566	0.00273423	-0.00318205	0.104782	0.170094
113	0	0.292274	0.0674701	-0.00986848	-0.023452	-0.0787283	-0.138291	-0.262798	-0.480899	-0.495251	-0.190986	0.0715291	0.101859	0.144604	0.320688	0.537224	0.615112	0.473136	0.247324	-0.0726515	-0.458287	-0.612294	-0.44044	-0.23244	-0.242012	-0.346284	-0.36229	-0.295257	-0.110906	0.125776	0.175512	0.0792401	0.0393377	-0.0229088	-0.196047	-0.245528	-0.045803	0.188566	0.269675	0.175505	0.0214978	-0.0551002	-0.0279699	0.0297792	0.0491713	-0.0106732	-0.0513366	-0.0508438	-0.142266
114	0	-0.18306	0.0912152	0.318028	0.273791	0.0632096	-0.00158787	0.0620491	0.183887	0.320282	0.277529	-0.0282211	-0.244408	-0.166479	-0.0766513	-0.131128	-0.331903	-0.553288	-0.567486	-0.46248	-0.359635	-0.199816	-0.0681462	0.0245976	0.216893	0.372459	0.348456	0.21317	-0.0368028	-0.315259	-0.48222	-0.649568	-0.810153	-0.70794	-0.428487	-0.302163	-0.364909	-0.383571	-0.180797	0.0667784	0.0856141	-0.107673	-0.256906	-0.23678	-0.171448	-0.127592	-0.158031	-0.301653	-0.412834
115	0	-0.0309416	-0.0932934	-0.137055	-0.2206	-0.319195	-0.279419	-0.122937	-0.0668117	-0.143644	-0.185179	-0.172601	-0.215515	-0.275184	-0.272502	-0.181637	-0.0387056	0.000952548	-0.0690565	-0.109933	-0.0182658	0.225059	0.41956	0.321541	0.000818833	-0.24062	-0.320614	-0.339288	-0.319308	-0.249401	-0.159175	-0.139051	-0.183867	-0.238943	-0.316954	-0.36365	-0.297067	-0.197287	-0.171507	-0.206728	-0.21707	-0.108952	0.0271849	0.0407293	-0.0770608	-0.237522	-0.367182	-0.487414	-0.561767
116	0	-0.301501	-0.309662	-0.188891	-0.00874223	0.00727286	-0.0384444	-0.00895947	-0.00626541	-0.0372428	0.000677908	0.122286	0.147674	-0.059138	-0.268057	-0.323402	-0.316812	-0.323608	-0.286062	-0.153235	-0.103426	-0.198952	-0.233195	-0.170457	-0.190949	-0.310075	-0.298616	-0.0622456	0.19897	0.224141	0.0146297	-0.11144	-0.0569416	-0.0236993	0.0244843	0.147663	0.167791	0.0256911	-0.117817	-0.0800488	0.00091089	-0.156299	-0.405178	-0.462389	-0.36443	-0.173955	0.203008	0.601713	0.746078
M1 Late PETH
	Time:	-3	-2.99	-2.98	-2.97	-2.96	-2.95	-2.94	-2.93	-2.92	-2.91	-2.9	-2.89	-2.88	-2.87	-2.86	-2.85	-2.84	-2.83	-2.82	-2.81	-2.8	-2.79	-2.78	-2.77	-2.76	-2.75	-2.74	-2.73	-2.72	-2.71	-2.7	-2.69	-2.68	-2.67	-2.66	-2.65	-2.64	-2.63	-2.62	-2.61	-2.6	-2.59	-2.58	-2.57	-2.56	-2.55	-2.54	-2.53
Neuron #	Sig. Mod
1	1	0.0341405	0.210533	0.418216	0.534131	0.575733	0.580426	0.536703	0.441655	0.384637	0.401813	0.411275	0.412093	0.432449	0.422388	0.371443	0.327304	0.294856	0.262255	0.272264	0.315543	0.287149	0.234263	0.346122	0.598487	0.812944	0.83802	0.652269	0.485875	0.427843	0.365308	0.384759	0.512397	0.530564	0.404231	0.338782	0.392868	0.451662	0.475478	0.455987	0.371414	0.271036	0.216486	0.26861	0.391457	0.453292	0.430672	0.409879	0.419243
2	1	0.575975	0.590458	0.631025	0.650374	0.649884	0.647911	0.658208	0.674751	0.700411	0.723219	0.718772	0.707389	0.702117	0.685903	0.648364	0.623312	0.635822	0.635614	0.599116	0.57768	0.596715	0.617791	0.615123	0.602585	0.600787	0.614872	0.612133	0.573716	0.523817	0.512151	0.559355	0.625278	0.655573	0.635387	0.60358	0.596824	0.628476	0.673871	0.681362	0.658546	0.629902	0.606331	0.613928	0.631117	0.63038	0.633975	0.644396	0.654734
3	1	0.453734	0.339003	0.177509	0.185583	0.412722	0.591409	0.550902	0.463764	0.451665	0.493969	0.605624	0.693289	0.693794	0.686986	0.627543	0.449031	0.257472	0.146163	0.127166	0.211693	0.311973	0.327649	0.267483	0.183763	0.17191	0.213462	0.249896	0.350129	0.450404	0.390173	0.240624	0.176752	0.15956	0.131005	0.225393	0.429853	0.479303	0.309723	0.115233	0.0338002	0.056669	0.0685106	0.0988337	0.239995	0.338436	0.277027	0.230231	0.34747
4	1	-0.171888	-0.107846	-0.0174311	-0.0489044	-0.17798	-0.258163	-0.301403	-0.323447	-0.280601	-0.243023	-0.239391	-0.208989	-0.185925	-0.215402	-0.262787	-0.305899	-0.333908	-0.353776	-0.380904	-0.375784	-0.30717	-0.2517	-0.296507	-0.408435	-0.494862	-0.513438	-0.489232	-0.446716	-0.367168	-0.296416	-0.308916	-0.385477	-0.439522	-0.418873	-0.372266	-0.310201	-0.223807	-0.161136	-0.104993	-0.0714558	-0.131167	-0.21645	-0.217386	-0.156189	-0.15949	-0.316679	-0.481775	-0.489532
5	1	-0.12127	-0.171437	-0.197036	-0.163282	-0.103522	-0.116819	-0.192589	-0.223628	-0.196021	-0.164489	-0.177585	-0.21446	-0.208106	-0.186087	-0.191228	-0.190957	-0.148283	-0.0709281	-0.0195299	-0.0533587	-0.119471	-0.110546	-0.0627282	-0.0407574	-0.0205451	-0.0249929	-0.040761	-0.0132535	-0.0262016	-0.0953756	-0.0959663	-0.0544972	-0.0634923	-0.108394	-0.138767	-0.153072	-0.168942	-0.1402	-0.0583525	-0.0205414	-0.0562782	-0.0816579	-0.085956	-0.115612	-0.120408	-0.0606521	0.00320681	-0.00974138
6	1	0.0958956	0.16149	0.298804	0.346506	0.255054	0.175272	0.18113	0.167041	0.0955085	0.0573867	0.0865858	0.127982	0.144519	0.164607	0.186443	0.188215	0.19784	0.212478	0.236677	0.277483	0.287184	0.238518	0.161755	0.138303	0.15969	0.125598	0.0802297	0.124582	0.23587	0.335648	0.357434	0.331501	0.329012	0.306523	0.265812	0.305682	0.381118	0.386351	0.412256	0.509584	0.537955	0.443617	0.291287	0.19391	0.234183	0.32059	0.34197	0.28974
7	1	0.00499151	-0.00809705	-0.0125901	0.0121364	0.00562386	-0.0524209	-0.094609	-0.0751885	-0.0261562	-0.00827886	-0.00919214	0.015579	0.0562747	0.0854213	0.0871451	0.0496643	-0.0106337	-0.0539132	-0.057029	-0.0343097	-0.00276232	0.0202391	0.00326898	-0.0345919	-0.0431771	-0.032586	-0.0215033	-0.00257806	0.000685191	-0.0255771	-0.0619652	-0.0867363	-0.084963	-0.0807038	-0.0812186	-0.0596116	-0.0423617	-0.0405241	-0.0319549	-0.0529504	-0.0991467	-0.108641	-0.0979512	-0.113759	-0.138068	-0.141233	-0.12014	-0.0907605
8	1	0.26745	0.255565	0.230516	0.257799	0.274647	0.218675	0.177406	0.212208	0.243543	0.253126	0.283218	0.296728	0.27045	0.264286	0.293908	0.295252	0.244057	0.203567	0.230466	0.285256	0.338672	0.391438	0.42155	0.42607	0.400725	0.354033	0.296791	0.256011	0.26243	0.277724	0.267153	0.251599	0.234741	0.216298	0.232699	0.292414	0.364684	0.433573	0.471431	0.443672	0.364412	0.294569	0.28641	0.286773	0.249595	0.251841	0.3214	0.402999
9	1	0.206629	0.196203	0.131477	0.0422492	0.0672571	0.307407	0.596885	0.645432	0.475602	0.315534	0.229994	0.244465	0.367776	0.391697	0.26962	0.222142	0.241046	0.193756	0.13457	0.163952	0.288798	0.35457	0.283764	0.261301	0.303981	0.304174	0.270565	0.164893	0.0618512	0.129684	0.277898	0.336937	0.31705	0.270421	0.242825	0.220362	0.205172	0.263888	0.305631	0.283768	0.283297	0.328466	0.469344	0.599981	0.563592	0.427471	0.223083	0.00934545
10	1	-0.0858498	-0.0918247	-0.0841476	-0.0785404	-0.0764988	-0.0669241	-0.0631557	-0.0731408	-0.0752405	-0.0554711	-0.0342497	-0.0295908	-0.0385057	-0.0595278	-0.0794378	-0.0790579	-0.0635336	-0.0572673	-0.0677074	-0.0819409	-0.095712	-0.105854	-0.109546	-0.104483	-0.0874098	-0.0652329	-0.0505355	-0.0489756	-0.0554488	-0.0617271	-0.0652261	-0.0589497	-0.0473489	-0.0426674	-0.0442513	-0.0597708	-0.0775925	-0.0704448	-0.0674728	-0.0904565	-0.105442	-0.10032	-0.0837763	-0.0652045	-0.0600211	-0.0654422	-0.0724356	-0.0765709
11	1	-0.252541	-0.186885	-0.133906	-0.105227	-0.0982342	-0.0903165	-0.0697435	-0.063843	-0.106183	-0.176892	-0.196891	-0.156588	-0.134037	-0.161142	-0.207625	-0.223079	-0.204545	-0.200187	-0.234315	-0.271941	-0.284759	-0.284861	-0.27549	-0.257279	-0.231831	-0.200053	-0.171051	-0.151307	-0.161398	-0.185592	-0.181701	-0.133754	-0.0418824	0.0216773	-0.00918371	-0.0730375	-0.110292	-0.139444	-0.153332	-0.134586	-0.150077	-0.209488	-0.222499	-0.183343	-0.166599	-0.195317	-0.219373	-0.197908
12	1	-0.202584	-0.233085	-0.242513	-0.208324	-0.13919	-0.0749385	-0.05854	-0.0753268	-0.0752597	-0.0690738	-0.0774039	-0.0871924	-0.102132	-0.126092	-0.154341	-0.178297	-0.190824	-0.190176	-0.165942	-0.148353	-0.161962	-0.17651	-0.181708	-0.200942	-0.233678	-0.244101	-0.225798	-0.199682	-0.172389	-0.137108	-0.106342	-0.123587	-0.181696	-0.211009	-0.174214	-0.110452	-0.0792301	-0.076236	-0.0757295	-0.0978409	-0.155482	-0.226001	-0.281347	-0.292071	-0.267559	-0.256539	-0.266218	-0.239832
13	1	-0.309476	-0.340401	-0.350193	-0.363974	-0.377526	-0.375036	-0.372686	-0.383149	-0.376521	-0.350679	-0.339361	-0.349956	-0.356171	-0.338801	-0.311262	-0.299678	-0.296834	-0.288664	-0.285514	-0.276833	-0.261591	-0.260835	-0.262971	-0.278126	-0.325586	-0.365518	-0.361204	-0.338812	-0.333787	-0.331859	-0.328865	-0.360701	-0.409693	-0.421839	-0.39217	-0.353784	-0.330447	-0.330184	-0.328908	-0.30788	-0.308761	-0.339576	-0.3585	-0.367077	-0.373872	-0.360139	-0.334455	-0.32375
14	1	-0.00099293	-0.0466029	-0.0463729	-0.0456014	-0.0651545	-0.0548037	0.0111868	0.0947859	0.137596	0.140345	0.140559	0.11533	0.0620467	0.0290693	0.0308134	0.0260853	-0.00103104	-0.029546	-0.0492749	-0.011524	0.0718928	0.0913775	0.0385628	0.0140153	0.0525043	0.104052	0.121337	0.10071	0.0672039	0.0440371	0.0438043	0.078441	0.1396	0.145745	0.0710911	0.0310157	0.096521	0.192135	0.182143	0.0760448	0.0164532	0.0439439	0.0648901	0.0293213	0.0221204	0.0754352	0.123453	0.164409
15	1	0.00793518	-0.0700091	-0.164515	-0.213256	-0.208334	-0.17988	-0.141265	-0.103938	-0.0844634	-0.0783356	-0.0615436	-0.0533506	-0.0674945	-0.0589008	-0.0289241	-0.0297726	-0.056842	-0.0724173	-0.0837001	-0.0943395	-0.0922497	-0.095804	-0.110695	-0.136156	-0.158693	-0.151176	-0.129853	-0.117868	-0.114453	-0.121158	-0.132983	-0.110039	-0.0728504	-0.0834075	-0.10926	-0.0960704	-0.0758668	-0.100287	-0.134555	-0.139044	-0.133434	-0.129527	-0.128128	-0.116707	-0.101041	-0.0971669	-0.0659234	-0.00222469
16	1	-0.24626	-0.283518	-0.30834	-0.29197	-0.235669	-0.20638	-0.237872	-0.281317	-0.284386	-0.241858	-0.186597	-0.165589	-0.171903	-0.15536	-0.123866	-0.140595	-0.195797	-0.205238	-0.149667	-0.0960519	-0.0949996	-0.153959	-0.239659	-0.264838	-0.233046	-0.221206	-0.223113	-0.223112	-0.236646	-0.276229	-0.318126	-0.329285	-0.319673	-0.271087	-0.156398	-0.0464962	-0.0230284	-0.0395129	-0.0485923	-0.0758987	-0.120814	-0.163329	-0.184522	-0.191684	-0.217963	-0.262152	-0.267909	-0.176183
17	1	-0.282028	-0.244936	-0.159334	-0.0565592	0.0923797	0.228899	0.230641	0.123001	0.00730419	-0.0440479	0.0161223	0.192478	0.439729	0.64642	0.620645	0.33664	0.0342749	-0.0904149	-0.0801641	-0.0635643	-0.0965884	-0.185024	-0.238789	-0.234341	-0.248383	-0.226585	-0.153119	-0.108263	-0.113858	-0.135551	-0.0600115	0.114625	0.198344	0.150674	0.153208	0.329211	0.542492	0.579825	0.477885	0.424757	0.381129	0.204727	0.0203073	-0.0773604	-0.186881	-0.267841	-0.219689	-0.115248
18	1	0.103786	-0.0148732	-0.125781	-0.145906	-0.134803	-0.186362	-0.321698	-0.379606	-0.286101	-0.150849	-0.0363945	0.0354833	0.0249979	-0.0488249	-0.0601194	0.0350719	0.154538	0.176785	0.0418949	-0.0795704	-0.119975	-0.165536	-0.124473	0.00324559	0.0507655	-0.0113066	-0.112829	-0.182046	-0.190042	-0.190454	-0.207074	-0.243508	-0.286886	-0.287128	-0.215942	-0.0600346	0.081511	0.0794172	-0.0462266	-0.18147	-0.222658	-0.125987	0.0539351	0.147119	0.0960716	0.0439845	0.0425316	-0.00223546
19	1	-0.0402059	-0.101747	-0.136209	-0.13469	-0.119194	-0.12938	-0.178548	-0.239286	-0.282604	-0.270616	-0.192876	-0.140549	-0.174336	-0.204269	-0.181328	-0.185467	-0.246319	-0.262362	-0.177709	-0.124253	-0.171797	-0.206977	-0.201922	-0.20383	-0.210591	-0.228007	-0.242613	-0.253614	-0.281253	-0.299939	-0.287154	-0.272433	-0.286435	-0.325063	-0.350956	-0.263979	-0.0795796	0.0262083	-0.0230919	-0.154825	-0.229603	-0.200902	-0.156242	-0.161799	-0.196462	-0.217791	-0.237917	-0.249681
20	1	-0.295899	-0.369829	-0.331651	-0.279644	-0.32337	-0.395942	-0.364518	-0.273949	-0.260448	-0.302148	-0.299598	-0.276229	-0.234228	-0.158962	-0.212164	-0.352773	-0.366711	-0.301345	-0.28953	-0.336879	-0.340908	-0.242699	-0.123989	-0.122236	-0.249841	-0.349103	-0.350074	-0.279347	-0.144188	0.00457704	0.0571148	-0.0415688	-0.147976	-0.139468	-0.0631039	0.00366369	0.0393493	0.0751665	0.113192	0.134427	0.0658598	-0.116634	-0.234513	-0.207917	-0.187416	-0.209921	-0.144111	-0.00572814
21	1	-0.00529535	0.0157674	0.0701359	0.106615	0.0760249	0.0175409	-0.0120896	-0.00573809	0.0136767	0.0381611	0.0609689	0.0651261	0.0682437	0.0819418	0.0750236	0.0555495	0.0628876	0.0860968	0.0830942	0.0395802	0.00852491	0.0266053	0.0564235	0.0749672	0.0749133	0.0534086	0.0318714	0.042481	0.0751039	0.0803749	0.0713825	0.081872	0.108338	0.130708	0.119608	0.0857835	0.0762444	0.0946628	0.0860044	0.0565789	0.0577902	0.0617049	0.0432835	0.0412194	0.0820908	0.123322	0.108961	0.0698664
22	1	-0.0458856	-0.062532	-0.0789425	-0.0840377	-0.0733888	-0.0612838	-0.0477617	-0.0291502	-0.0164381	-0.0167618	-0.0211882	-0.0212352	-0.0178936	-0.0139605	-0.0212906	-0.0306976	-0.0186624	-0.00201695	-0.00175826	-0.00584357	0.00215234	0.015657	0.0140759	-0.00505837	-0.0248681	-0.0245037	-0.00212294	0.0108159	0.0017858	-0.00805281	-0.012726	-0.0240413	-0.0403252	-0.0505562	-0.052264	-0.0537478	-0.0595953	-0.0577392	-0.0469974	-0.0433053	-0.0398245	-0.0344702	-0.0457476	-0.0660295	-0.0672271	-0.0402339	-0.0104481	-0.00884442
23	1	-0.15366	-0.149525	-0.157637	-0.182071	-0.195375	-0.198503	-0.218477	-0.243777	-0.237256	-0.214487	-0.201498	-0.187014	-0.172276	-0.167515	-0.166439	-0.160219	-0.160404	-0.17572	-0.185028	-0.180111	-0.174944	-0.170461	-0.163198	-0.172501	-0.199988	-0.206955	-0.18813	-0.178555	-0.198729	-0.222428	-0.215575	-0.185999	-0.168002	-0.177664	-0.187117	-0.17214	-0.140897	-0.111255	-0.0974547	-0.100217	-0.114907	-0.144585	-0.177615	-0.192302	-0.19652	-0.189506	-0.168579	-0.147365
24	1	-0.0297094	-0.0595186	-0.06914	-0.09451	-0.122771	-0.106969	-0.0271751	0.0743145	0.114365	0.0986706	0.0754566	0.0372466	-0.00394043	-0.0244358	-0.0182698	0.0123405	0.063441	0.122061	0.150331	0.138455	0.103802	0.0498613	0.0180101	0.0694502	0.159922	0.187782	0.13596	0.0581494	0.00564156	-0.00892925	0.0105675	0.0368157	0.0206908	-0.0225098	-0.0515674	-0.0599442	-0.0336356	0.0272096	0.0842652	0.101101	0.0850393	0.0575348	0.0236162	-0.0301184	-0.0998913	-0.122303	-0.0605604	0.024108
25	1	-0.27685	-0.273963	-0.249883	-0.221318	-0.20539	-0.205074	-0.210706	-0.204572	-0.18652	-0.178912	-0.186967	-0.195782	-0.198859	-0.198983	-0.201078	-0.211026	-0.219023	-0.212924	-0.214132	-0.232128	-0.241417	-0.233949	-0.220162	-0.215013	-0.236743	-0.27219	-0.279606	-0.248067	-0.213839	-0.212151	-0.229211	-0.240607	-0.244202	-0.231319	-0.208685	-0.195796	-0.199739	-0.225625	-0.260952	-0.27578	-0.261273	-0.236463	-0.222045	-0.222176	-0.218276	-0.20237	-0.197808	-0.21318
26	1	-0.222892	-0.212963	-0.204176	-0.203775	-0.209877	-0.210919	-0.195156	-0.170624	-0.148061	-0.132777	-0.125574	-0.131598	-0.149484	-0.158371	-0.166851	-0.195592	-0.233045	-0.246421	-0.223856	-0.197374	-0.194968	-0.21505	-0.232761	-0.229674	-0.213664	-0.198643	-0.190157	-0.18474	-0.189678	-0.209614	-0.221188	-0.215292	-0.206085	-0.193949	-0.174451	-0.168937	-0.194248	-0.223517	-0.226527	-0.204157	-0.181231	-0.182314	-0.197299	-0.205405	-0.202715	-0.194532	-0.188111	-0.186669
27	1	-0.0869664	-0.0748756	-0.0734288	-0.0718082	-0.0683325	-0.074863	-0.0898885	-0.0979357	-0.0947829	-0.0897494	-0.0856337	-0.07796	-0.0735673	-0.0835988	-0.0968023	-0.0959438	-0.0883807	-0.0857762	-0.0892658	-0.0969695	-0.106218	-0.1185	-0.12882	-0.122602	-0.105302	-0.0946754	-0.0864746	-0.0746429	-0.0720942	-0.0820752	-0.0915073	-0.097216	-0.102724	-0.109588	-0.117965	-0.120928	-0.109882	-0.090449	-0.0787534	-0.0776435	-0.0805365	-0.0852265	-0.0917786	-0.0953331	-0.0950979	-0.0977651	-0.0955724	-0.0870087
28	1	-0.610447	-0.673314	-0.635153	-0.565326	-0.573243	-0.633363	-0.647778	-0.623807	-0.60379	-0.57179	-0.513648	-0.457451	-0.46451	-0.510058	-0.510438	-0.465327	-0.366737	-0.253593	-0.254787	-0.353541	-0.45804	-0.523914	-0.522122	-0.497265	-0.486246	-0.475912	-0.469839	-0.456017	-0.454342	-0.5027	-0.537815	-0.501129	-0.458573	-0.494589	-0.546665	-0.5552	-0.570486	-0.558054	-0.497227	-0.480293	-0.538136	-0.622607	-0.681566	-0.703511	-0.687066	-0.604583	-0.526528	-0.547924
29	1	-0.10615	-0.09884	-0.0958746	-0.0980593	-0.0964721	-0.0861847	-0.0757501	-0.0741702	-0.0748818	-0.0745728	-0.0702376	-0.0588661	-0.0501807	-0.0542155	-0.0692753	-0.0823449	-0.086746	-0.0847779	-0.0811387	-0.0808644	-0.078967	-0.0709149	-0.0640146	-0.0663626	-0.0767535	-0.0860973	-0.0899051	-0.0923294	-0.0910406	-0.084997	-0.0805175	-0.0758899	-0.0673001	-0.0595163	-0.0596029	-0.0696569	-0.0863049	-0.100941	-0.102957	-0.0923396	-0.0809464	-0.0757589	-0.0736321	-0.077679	-0.0913572	-0.0992434	-0.0927659	-0.0833993
30	1	-0.151983	-0.185821	-0.180783	-0.140563	-0.0918821	-0.0439477	-0.0702409	-0.182326	-0.263836	-0.243025	-0.144089	-0.0488553	0.00580019	0.051576	0.0965294	0.107277	0.0624853	-0.0115952	-0.0881458	-0.142281	-0.163711	-0.158584	-0.107582	-0.0351982	-0.00556657	-0.0296568	-0.0813432	-0.130314	-0.170069	-0.196117	-0.179069	-0.155819	-0.186389	-0.227417	-0.207009	-0.129087	-0.0619709	-0.00932822	0.066226	0.102986	0.0692483	0.0352255	-0.000948734	-0.0484788	-0.0387996	0.0151613	0.0220909	-0.0327807
31	1	0.0221186	0.0233992	0.0252633	0.0383412	0.0692814	0.0539472	0.0032784	0.00115707	0.0451104	0.0759248	0.0803534	0.0724932	0.0551141	0.0485959	0.046114	0.0308272	0.0344383	0.0730201	0.122833	0.132364	0.0847783	0.0392302	0.0227112	0.0186819	0.00251149	-0.0374249	-0.0583553	-0.0479015	-0.0237258	0.0312952	0.0874732	0.0817816	0.0402266	0.0154902	-0.00921333	-0.0499865	-0.0732318	-0.0428428	0.0165408	0.0501711	0.0533477	0.0421146	0.017674	-0.0208091	-0.065342	-0.0766036	-0.0491998	-0.0402378
32	1	-0.0304074	-0.0273737	-0.0127643	-0.028539	-0.0543399	-0.024202	0.031636	0.0483827	0.0504669	0.0522611	0.0549679	0.0777757	0.101186	0.103612	0.0897759	0.0876973	0.10831	0.11788	0.10245	0.068204	0.0355604	0.026562	0.0355522	0.0407126	0.0375494	0.0385029	0.0305292	0.00986391	-0.00527692	-0.00623531	0.0189467	0.061463	0.084302	0.0693939	0.055886	0.0700037	0.0788305	0.0703572	0.0588619	0.0446127	0.0330157	0.0358807	0.0592108	0.0765804	0.0632411	0.0341805	0.0091327	-0.00343289
33	1	-0.0933083	-0.074387	-0.0682509	-0.0817591	-0.0939172	-0.0852478	-0.0657384	-0.0569487	-0.068262	-0.0870226	-0.0979677	-0.102009	-0.1031	-0.098483	-0.0893667	-0.0799496	-0.0734668	-0.0732789	-0.0726915	-0.0666456	-0.0641525	-0.0640707	-0.0611036	-0.0644892	-0.0743602	-0.079507	-0.0778281	-0.0709543	-0.062343	-0.0609628	-0.070954	-0.0824255	-0.0861398	-0.0847975	-0.084996	-0.0880249	-0.0910936	-0.0942905	-0.10035	-0.107152	-0.107152	-0.10321	-0.102424	-0.100408	-0.0956123	-0.0927044	-0.0870329	-0.0699312
34	1	-0.0472611	-0.0392592	-0.0443921	-0.0501493	-0.0496026	-0.0445196	-0.0342242	-0.0265638	-0.0286379	-0.0372731	-0.0505723	-0.0590155	-0.0541064	-0.0423252	-0.0345743	-0.0344201	-0.0398809	-0.0493664	-0.0549145	-0.0536464	-0.0526201	-0.0550575	-0.057818	-0.0571715	-0.0543021	-0.050777	-0.0487378	-0.0467861	-0.0386755	-0.0288738	-0.028594	-0.0378674	-0.045232	-0.0406714	-0.0331447	-0.0385476	-0.0521451	-0.059295	-0.0559747	-0.049698	-0.0495366	-0.0526299	-0.0512186	-0.0482962	-0.048943	-0.0493846	-0.0463009	-0.0411034
35	1	-0.30731	-0.337322	-0.345413	-0.352959	-0.357266	-0.350935	-0.338601	-0.322512	-0.300061	-0.279722	-0.278274	-0.280477	-0.270944	-0.269576	-0.284063	-0.292475	-0.289961	-0.295197	-0.304364	-0.297876	-0.285679	-0.282498	-0.27584	-0.261275	-0.237687	-0.205232	-0.192557	-0.206182	-0.22666	-0.224515	-0.182418	-0.142594	-0.134164	-0.15212	-0.183488	-0.206273	-0.214744	-0.209667	-0.200067	-0.204241	-0.229363	-0.263817	-0.290623	-0.2974	-0.278488	-0.247832	-0.232614	-0.245892
36	1	-0.263883	-0.190189	-0.147333	-0.182089	-0.231986	-0.220518	-0.136419	-0.0562358	-0.0446069	-0.094302	-0.145544	-0.175529	-0.250388	-0.352192	-0.393997	-0.368705	-0.29032	-0.202792	-0.159383	-0.138103	-0.126984	-0.165667	-0.230418	-0.244294	-0.209062	-0.138399	-0.0357575	0.000110719	-0.101244	-0.239025	-0.3044	-0.320795	-0.308789	-0.259632	-0.201619	-0.153493	-0.149696	-0.18143	-0.204719	-0.226717	-0.218353	-0.167294	-0.124489	-0.109464	-0.104055	-0.117758	-0.163469	-0.176746
37	1	-0.241577	-0.231356	-0.23391	-0.174682	-0.121122	-0.184668	-0.291581	-0.33378	-0.323102	-0.322411	-0.322632	-0.277392	-0.218139	-0.188481	-0.171804	-0.151837	-0.104697	-0.056368	-0.0666493	-0.100137	-0.0970442	-0.083996	-0.113944	-0.187644	-0.268371	-0.288064	-0.227538	-0.157019	-0.118956	-0.104083	-0.0660911	-0.00808165	0.0106419	-0.00653916	-0.0498973	-0.134584	-0.184601	-0.146917	-0.0898118	-0.0713999	-0.096221	-0.104728	-0.0564442	-0.0158533	-0.0068978	-0.010856	-0.0573804	-0.115894
38	1	-0.271219	-0.278791	-0.338825	-0.394314	-0.422278	-0.440557	-0.471468	-0.481802	-0.43583	-0.357252	-0.307808	-0.294933	-0.284815	-0.279429	-0.277043	-0.269896	-0.263972	-0.250355	-0.232914	-0.242798	-0.260833	-0.245765	-0.219797	-0.248135	-0.325607	-0.369335	-0.348743	-0.290043	-0.24018	-0.24924	-0.294359	-0.310709	-0.287517	-0.251976	-0.223923	-0.218478	-0.25749	-0.326621	-0.368959	-0.371933	-0.36197	-0.352256	-0.33266	-0.291221	-0.260985	-0.285023	-0.330527	-0.351368
39	1	-0.168633	-0.184336	-0.178268	-0.178299	-0.19915	-0.207084	-0.207399	-0.218017	-0.217499	-0.207171	-0.206516	-0.206913	-0.207468	-0.211856	-0.201199	-0.176586	-0.176614	-0.209299	-0.234239	-0.229848	-0.217961	-0.21888	-0.225895	-0.219916	-0.195716	-0.154853	-0.11602	-0.118192	-0.149989	-0.170991	-0.180583	-0.195262	-0.208368	-0.203219	-0.195643	-0.191253	-0.166302	-0.130838	-0.125021	-0.148238	-0.171458	-0.180063	-0.173404	-0.16002	-0.149747	-0.15995	-0.186852	-0.197142
40	1	-0.19218	-0.172592	-0.186676	-0.21637	-0.226657	-0.21188	-0.164139	-0.087366	-0.0376462	-0.0465152	-0.0964819	-0.146279	-0.144845	-0.0808344	-0.000658535	0.0313129	0.00448653	-0.0263527	-0.0288272	-0.0190005	-0.00491652	-0.0134093	-0.0762207	-0.145979	-0.15932	-0.137696	-0.142768	-0.173336	-0.173178	-0.136777	-0.110085	-0.114464	-0.115443	-0.0672939	-0.0094264	-0.0143386	-0.0248269	0.0225077	0.056447	0.0555561	0.0630001	0.0678386	0.0516476	0.012971	-0.0310672	-0.0674352	-0.108877	-0.147412
41	1	-0.11012	-0.111396	-0.139978	-0.187672	-0.256203	-0.273304	-0.188352	-0.0969253	-0.0924349	-0.132022	-0.139766	-0.102937	-0.0715211	-0.0885109	-0.11211	-0.0907575	-0.0598156	-0.0763233	-0.125396	-0.119476	-0.063163	-0.0611631	-0.101272	-0.0896109	-0.0178697	0.0409761	0.0691502	0.0852703	0.0849925	0.0555877	-0.00404176	-0.0288623	-0.00825993	-0.000101059	0.0161516	0.0590377	0.0754594	0.08826	0.137842	0.154643	0.0993	0.0242879	-0.0198231	-0.0298516	-0.0389193	-0.086561	-0.145315	-0.164558
42	1	-0.10563	-0.0895587	-0.0706319	-0.0761097	-0.0720317	-0.0345336	-0.0235492	-0.0607907	-0.0916872	-0.0862689	-0.0768492	-0.110765	-0.172312	-0.208492	-0.192746	-0.124091	-0.0635229	-0.0693482	-0.112794	-0.143782	-0.13468	-0.111158	-0.126637	-0.154166	-0.138397	-0.120574	-0.149537	-0.177335	-0.157197	-0.126668	-0.128585	-0.136864	-0.135501	-0.14172	-0.142215	-0.111591	-0.0485118	0.0180228	0.0495297	0.0301764	-0.0234282	-0.0784862	-0.105497	-0.113222	-0.109754	-0.0923929	-0.0993679	-0.132595
43	1	-0.191638	-0.255708	-0.269121	-0.227697	-0.195788	-0.199112	-0.19281	-0.157572	-0.115034	-0.097168	-0.12085	-0.145618	-0.141405	-0.151961	-0.211818	-0.276094	-0.288496	-0.263253	-0.246147	-0.241905	-0.228926	-0.19466	-0.152638	-0.147848	-0.18667	-0.22513	-0.243018	-0.238072	-0.217477	-0.198473	-0.18615	-0.182355	-0.178665	-0.176793	-0.196219	-0.220161	-0.230341	-0.220182	-0.171155	-0.121823	-0.117022	-0.145167	-0.18189	-0.194798	-0.175553	-0.155835	-0.157005	-0.165744
44	1	-0.269523	-0.248827	-0.262633	-0.258424	-0.250869	-0.292422	-0.346353	-0.313933	-0.245022	-0.275177	-0.354547	-0.370744	-0.350309	-0.353581	-0.361166	-0.351246	-0.319323	-0.262913	-0.214661	-0.19818	-0.214973	-0.230035	-0.234258	-0.253399	-0.247166	-0.177737	-0.0877351	-0.0183906	0.00530698	-0.06257	-0.169125	-0.19988	-0.125113	-0.0189718	-0.0100576	-0.102108	-0.187228	-0.23325	-0.256244	-0.250057	-0.227651	-0.249836	-0.329712	-0.386768	-0.394094	-0.390226	-0.390841	-0.382409
45	1	-0.0922998	-0.116794	-0.0993969	-0.0786913	-0.0695847	-0.0874915	-0.106295	-0.107285	-0.116579	-0.111003	-0.0779915	-0.0449167	-0.010837	0.0217775	0.0420391	0.0162681	-0.0788485	-0.164834	-0.167456	-0.130276	-0.110755	-0.114043	-0.138139	-0.157733	-0.155544	-0.131049	-0.0917452	-0.0731757	-0.0609253	-0.0376871	-0.0297789	-0.0436571	-0.0738902	-0.0953801	-0.0853272	-0.0646224	-0.0613902	-0.0682732	-0.0571384	-0.0429909	-0.0788399	-0.167151	-0.223879	-0.210578	-0.18438	-0.168091	-0.14508	-0.11316
46	1	-0.192748	-0.178877	-0.156572	-0.156093	-0.159089	-0.156273	-0.158625	-0.148706	-0.125606	-0.112957	-0.115155	-0.12401	-0.128096	-0.121842	-0.118888	-0.127356	-0.134695	-0.14347	-0.160572	-0.172297	-0.167068	-0.148581	-0.128627	-0.121089	-0.13041	-0.147114	-0.169875	-0.192879	-0.203059	-0.206781	-0.205388	-0.183006	-0.127688	-0.0645973	-0.0560336	-0.104892	-0.146894	-0.144165	-0.107379	-0.0742424	-0.0633117	-0.0750015	-0.0990294	-0.110662	-0.111086	-0.109718	-0.10883	-0.107337
47	1	-0.164089	-0.175498	-0.177096	-0.184066	-0.19736	-0.188374	-0.1517	-0.122159	-0.142141	-0.194873	-0.235238	-0.238095	-0.214749	-0.197461	-0.193808	-0.195798	-0.197117	-0.194859	-0.184401	-0.171487	-0.171135	-0.178434	-0.185641	-0.190557	-0.189427	-0.190705	-0.203254	-0.219383	-0.238055	-0.254714	-0.252678	-0.238029	-0.212283	-0.181806	-0.181324	-0.199385	-0.194298	-0.176259	-0.167074	-0.165437	-0.175317	-0.188621	-0.162748	-0.0689724	0.0248419	0.0336547	-0.0326962	-0.124135
48	1	-0.480401	-0.469079	-0.451155	-0.406125	-0.351227	-0.358615	-0.385792	-0.365795	-0.354796	-0.385499	-0.378923	-0.315978	-0.282679	-0.319119	-0.359382	-0.363386	-0.358059	-0.347191	-0.349189	-0.373943	-0.398577	-0.41934	-0.447423	-0.463078	-0.436074	-0.428086	-0.467923	-0.485818	-0.433144	-0.345456	-0.295968	-0.274355	-0.27233	-0.308286	-0.347707	-0.37506	-0.380361	-0.353607	-0.326888	-0.334153	-0.36656	-0.382488	-0.366559	-0.342568	-0.321677	-0.276399	-0.219913	-0.231337
49	1	-0.125756	-0.138421	-0.143133	-0.136473	-0.119523	-0.111062	-0.109935	-0.0961235	-0.0991067	-0.132039	-0.146986	-0.141067	-0.145648	-0.149448	-0.137837	-0.117682	-0.100136	-0.106013	-0.122119	-0.118688	-0.110597	-0.121299	-0.146641	-0.159445	-0.135707	-0.0998616	-0.0873995	-0.0922089	-0.103563	-0.12029	-0.139755	-0.161811	-0.165787	-0.135876	-0.0981633	-0.0859573	-0.106503	-0.137896	-0.149187	-0.131359	-0.107104	-0.0969971	-0.102191	-0.121172	-0.13775	-0.135445	-0.118779	-0.104268
50	1	-0.167375	-0.183807	-0.188283	-0.188753	-0.189332	-0.16632	-0.128518	-0.111562	-0.141806	-0.184282	-0.168175	-0.1044	-0.0509235	-0.0525642	-0.114865	-0.165232	-0.144484	-0.123273	-0.168383	-0.224992	-0.246866	-0.233554	-0.201309	-0.182516	-0.152449	-0.0878564	-0.0537352	-0.0722508	-0.103464	-0.157677	-0.214523	-0.211358	-0.210678	-0.26805	-0.31831	-0.324501	-0.290929	-0.240735	-0.180693	-0.115945	-0.0932111	-0.115408	-0.170228	-0.244024	-0.267357	-0.211048	-0.143895	-0.134693
51	1	-0.135686	-0.109332	-0.0871465	-0.106334	-0.157911	-0.200178	-0.200607	-0.160247	-0.0994339	-0.0537835	-0.0348172	-0.0404735	-0.0764062	-0.113007	-0.125729	-0.134792	-0.149755	-0.151944	-0.148773	-0.152821	-0.150353	-0.136872	-0.112702	-0.0842665	-0.0708303	-0.0831906	-0.10757	-0.124196	-0.136629	-0.143531	-0.139998	-0.139983	-0.138083	-0.118533	-0.0971559	-0.0902759	-0.0947164	-0.100197	-0.0903077	-0.0776793	-0.0960647	-0.122482	-0.111281	-0.0758437	-0.0544404	-0.0474817	-0.0415925	-0.068677
52	1	-0.101388	-0.104959	-0.0974383	-0.10027	-0.109211	-0.112928	-0.115905	-0.123021	-0.13149	-0.131082	-0.118061	-0.103356	-0.0924598	-0.085675	-0.0856753	-0.0877357	-0.08725	-0.0910437	-0.103198	-0.116709	-0.127238	-0.127511	-0.117443	-0.112556	-0.118546	-0.125241	-0.118374	-0.10509	-0.103828	-0.107872	-0.10534	-0.103356	-0.109433	-0.119005	-0.125872	-0.125254	-0.114095	-0.100678	-0.0982867	-0.106443	-0.115633	-0.113922	-0.107558	-0.115656	-0.127315	-0.125477	-0.119685	-0.125004
53	1	-0.0187193	-0.013512	-0.0416219	-0.0884037	-0.105785	-0.087602	-0.0672147	-0.0499728	-0.0406422	-0.0528827	-0.0761695	-0.0877308	-0.0767247	-0.0629667	-0.073709	-0.0998112	-0.114659	-0.123307	-0.132044	-0.111005	-0.0667668	-0.0459781	-0.0399642	-0.0374122	-0.0600132	-0.0909551	-0.0990429	-0.076535	-0.0397277	-0.0278886	-0.0621121	-0.103905	-0.11154	-0.0904724	-0.0556562	-0.0234099	-0.00425983	-0.00412164	-0.029638	-0.0718609	-0.104765	-0.103889	-0.0762154	-0.0611304	-0.0807408	-0.112853	-0.127686	-0.118001
54	1	-0.354787	-0.319908	-0.242944	-0.220362	-0.271517	-0.298133	-0.26629	-0.220184	-0.161607	-0.108237	-0.102624	-0.115435	-0.115845	-0.126832	-0.128751	-0.0948395	-0.084334	-0.139361	-0.20806	-0.25945	-0.277327	-0.258368	-0.240367	-0.213136	-0.161942	-0.123612	-0.146291	-0.213721	-0.267111	-0.31493	-0.350822	-0.336266	-0.28405	-0.212298	-0.154348	-0.12061	-0.0814851	-0.0613265	-0.077773	-0.121257	-0.167056	-0.184124	-0.199107	-0.225401	-0.229606	-0.188201	-0.132386	-0.111126
55	1	-0.369161	-0.339839	-0.335109	-0.349686	-0.3632	-0.362561	-0.34608	-0.331708	-0.349022	-0.362012	-0.306873	-0.237595	-0.241487	-0.291069	-0.321282	-0.293025	-0.236529	-0.235502	-0.290905	-0.335478	-0.341276	-0.337817	-0.341827	-0.342505	-0.334915	-0.291934	-0.234202	-0.221554	-0.239503	-0.265975	-0.281843	-0.250237	-0.204842	-0.207169	-0.264573	-0.330948	-0.347169	-0.314324	-0.285648	-0.267514	-0.235406	-0.242099	-0.303014	-0.344301	-0.358902	-0.367889	-0.379204	-0.394478
56	1	-0.131781	-0.0854794	-0.0821425	-0.100548	-0.11335	-0.111723	-0.100424	-0.108617	-0.131486	-0.141144	-0.146138	-0.152571	-0.16105	-0.161266	-0.146572	-0.132658	-0.129133	-0.126957	-0.0996383	-0.0565801	-0.0397071	-0.0513998	-0.0750049	-0.0986844	-0.115468	-0.122997	-0.119787	-0.125617	-0.135559	-0.118986	-0.0882191	-0.0633738	-0.0591751	-0.0747101	-0.0767471	-0.0681573	-0.0750266	-0.103156	-0.13883	-0.16116	-0.171916	-0.170655	-0.149456	-0.120062	-0.100436	-0.0838573	-0.050786	-0.0346874
57	1	-0.131391	-0.124007	-0.0918472	-0.0671972	-0.0848668	-0.134843	-0.179721	-0.214432	-0.233018	-0.226413	-0.197329	-0.16377	-0.152704	-0.140477	-0.0928915	-0.0508978	-0.0589504	-0.0880417	-0.11417	-0.126728	-0.0925189	-0.0574202	-0.0808683	-0.126047	-0.156931	-0.177895	-0.194398	-0.195114	-0.18155	-0.179711	-0.196016	-0.215101	-0.225863	-0.223978	-0.209446	-0.188692	-0.169176	-0.152275	-0.143158	-0.139211	-0.118936	-0.103482	-0.121171	-0.130626	-0.101822	-0.0668117	-0.0683646	-0.10507
58	1	-0.12558	-0.1502	-0.174341	-0.185697	-0.184115	-0.18529	-0.18606	-0.175006	-0.1561	-0.132914	-0.108366	-0.0938233	-0.0826367	-0.0671983	-0.0625545	-0.0746362	-0.0970541	-0.121374	-0.127058	-0.108063	-0.101799	-0.127886	-0.152891	-0.166902	-0.181291	-0.18121	-0.159435	-0.133659	-0.131758	-0.154667	-0.167073	-0.152463	-0.138324	-0.147435	-0.162688	-0.158542	-0.133985	-0.107013	-0.103359	-0.12453	-0.144041	-0.151716	-0.151175	-0.15454	-0.170385	-0.171133	-0.150843	-0.135479
59	1	0.206543	0.170463	0.0602946	-0.0678248	-0.172975	-0.221624	-0.237869	-0.299249	-0.416758	-0.44922	-0.342463	-0.237515	-0.208392	-0.188635	-0.176457	-0.231567	-0.25598	-0.165012	-0.00940301	0.125457	0.0879662	-0.0927361	-0.156736	-0.0200213	0.0885023	-0.0548627	-0.327808	-0.447143	-0.354742	-0.205205	-0.111882	-0.0413626	-5.4526e-05	-0.0622745	-0.175308	-0.224771	-0.134914	0.0212849	0.0972006	0.107346	0.0965217	0.0625559	-0.018362	-0.157279	-0.260847	-0.276686	-0.236641	-0.186974
60	1	-0.0240246	-0.125569	-0.19453	-0.230967	-0.197026	-0.106954	-0.080383	-0.108882	-0.104059	-0.0778064	-0.0777837	-0.0918344	-0.0938588	-0.0912598	-0.0847102	-0.0966947	-0.127624	-0.148945	-0.182685	-0.230977	-0.249721	-0.224271	-0.186497	-0.141313	-0.107969	-0.150087	-0.22317	-0.207917	-0.113579	-0.0605299	-0.0857517	-0.116641	-0.132313	-0.16713	-0.208662	-0.22435	-0.195653	-0.140189	-0.0847923	-0.0181252	0.0296055	-0.00281478	-0.0794252	-0.11978	-0.105574	-0.054391	-0.0457903	-0.134608
61	1	0.132215	0.0775105	-0.0344216	-0.0906644	-0.0786323	-0.00291567	0.114458	0.169913	0.165959	0.181501	0.201741	0.189875	0.159552	0.0967954	0.00868059	-0.0386422	-0.0758815	-0.140826	-0.164389	-0.117692	-0.0545524	0.00512583	0.0595589	0.0577994	0.00269001	-0.0181955	0.0519989	0.147486	0.156258	0.0971918	0.0713897	0.102784	0.106789	0.0711269	0.0593255	0.0298663	-0.0332335	-0.0316467	0.0587276	0.131024	0.101404	0.0185088	-0.0174537	-0.00536829	-0.00428641	-0.010187	-0.0250175	-0.0733487
62	1	-0.363333	-0.399446	-0.333988	-0.185931	0.0165908	0.186064	0.191407	0.056187	-0.0481327	-0.0632604	-0.0866743	-0.13972	-0.128873	-0.114968	-0.152724	-0.120631	-0.00837045	0.124239	0.287741	0.467624	0.535371	0.412421	0.196741	-0.0340739	-0.211792	-0.232888	-0.147061	-0.12871	-0.215275	-0.266833	-0.258579	-0.26207	-0.269577	-0.27693	-0.269581	-0.209775	-0.14981	-0.172919	-0.241133	-0.238226	-0.196024	-0.199519	-0.194176	-0.172919	-0.194018	-0.238381	-0.251076	-0.227383
63	1	-0.309566	-0.310342	-0.332386	-0.324476	-0.311608	-0.31745	-0.314078	-0.319964	-0.346803	-0.354419	-0.349005	-0.351574	-0.349307	-0.358072	-0.39597	-0.427313	-0.385238	-0.2969	-0.267791	-0.31289	-0.369028	-0.371726	-0.317406	-0.285087	-0.298004	-0.307042	-0.305931	-0.312428	-0.314804	-0.302995	-0.280803	-0.264893	-0.28272	-0.312404	-0.308355	-0.298188	-0.323085	-0.343489	-0.294224	-0.21726	-0.19669	-0.223942	-0.260803	-0.279074	-0.288246	-0.322096	-0.341391	-0.334624
64	1	-0.141012	-0.0920581	-0.035521	-0.00200744	-0.012534	-0.0560319	-0.0920593	-0.10117	-0.0838158	-0.0497016	-0.0152894	0.0168805	0.0363722	0.0396491	0.0444509	0.0451065	0.0434748	0.0377549	0.0286514	0.0462451	0.0714997	0.0627557	0.0183145	-0.0477353	-0.102293	-0.0978572	-0.0448395	-0.0110317	-0.0234316	-0.05415	-0.0963063	-0.149634	-0.176389	-0.14947	-0.110134	-0.118488	-0.148062	-0.140206	-0.121064	-0.129951	-0.128707	-0.0745302	0.00365811	0.0369689	-0.00530556	-0.0627991	-0.0706826	-0.0509928
65	1	-0.235442	-0.271018	-0.361464	-0.399361	-0.329644	-0.190076	-0.0823403	-0.0672886	-0.0521902	-0.000759361	-0.0120479	-0.0694653	-0.113696	-0.147809	-0.172244	-0.208476	-0.249395	-0.263955	-0.26465	-0.273623	-0.265977	-0.198935	-0.110708	-0.0939283	-0.159778	-0.224686	-0.239744	-0.220688	-0.185683	-0.175656	-0.209458	-0.235333	-0.235205	-0.245114	-0.278059	-0.301791	-0.290245	-0.247376	-0.180748	-0.142514	-0.149612	-0.144194	-0.155879	-0.211874	-0.262559	-0.307679	-0.333341	-0.284972
66	1	-0.274661	-0.184703	-0.167998	-0.183624	-0.172076	-0.140871	-0.121755	-0.130577	-0.146454	-0.136912	-0.123775	-0.143838	-0.177381	-0.21043	-0.24426	-0.262689	-0.258388	-0.240523	-0.25043	-0.303477	-0.344656	-0.333562	-0.273634	-0.217913	-0.218009	-0.246574	-0.257042	-0.240959	-0.220063	-0.21673	-0.220291	-0.220063	-0.24155	-0.288915	-0.339699	-0.379545	-0.370892	-0.307802	-0.257196	-0.25284	-0.245548	-0.216102	-0.213487	-0.251653	-0.293218	-0.309424	-0.308704	-0.294965
67	1	-0.180718	-0.210287	-0.228528	-0.247373	-0.273964	-0.311999	-0.336909	-0.332885	-0.311975	-0.292895	-0.285554	-0.263018	-0.228155	-0.232779	-0.267954	-0.291471	-0.309599	-0.323184	-0.30229	-0.265275	-0.253969	-0.249927	-0.23943	-0.239999	-0.237686	-0.228407	-0.246313	-0.282014	-0.28132	-0.246517	-0.222348	-0.230626	-0.264547	-0.291392	-0.291267	-0.285405	-0.286405	-0.283001	-0.268813	-0.256652	-0.250987	-0.249324	-0.262496	-0.25167	-0.208267	-0.208664	-0.254115	-0.286977
68	1	-0.0850804	-0.0885197	-0.0135507	-0.0242895	-0.094687	-0.120353	-0.112426	-0.164921	-0.244696	-0.277763	-0.287713	-0.273647	-0.262011	-0.262072	-0.228505	-0.213338	-0.256076	-0.252449	-0.132096	0.00780679	0.0409304	-0.0124852	-0.0615682	-0.0739966	-0.0590639	-0.0333356	-0.0368515	-0.10023	-0.192616	-0.256573	-0.257505	-0.219841	-0.195967	-0.180087	-0.146106	-0.16538	-0.250907	-0.28945	-0.280237	-0.278635	-0.288985	-0.298712	-0.306543	-0.292187	-0.185788	-0.02348	0.0614325	0.0122136
69	1	-0.383137	-0.366894	-0.428348	-0.509244	-0.491058	-0.42684	-0.393946	-0.418428	-0.492732	-0.525858	-0.491022	-0.456785	-0.409396	-0.34961	-0.345584	-0.385586	-0.39733	-0.347419	-0.272723	-0.229924	-0.247212	-0.304047	-0.348986	-0.341875	-0.287365	-0.233717	-0.232496	-0.260996	-0.224706	-0.171268	-0.184257	-0.201348	-0.180729	-0.157311	-0.20704	-0.320088	-0.373661	-0.36792	-0.404073	-0.46406	-0.476307	-0.471202	-0.494199	-0.490468	-0.415558	-0.350998	-0.374258	-0.433173
70	1	-0.359406	-0.380347	-0.392469	-0.366672	-0.315549	-0.299672	-0.335667	-0.380589	-0.382107	-0.350372	-0.340601	-0.360033	-0.375876	-0.352741	-0.316292	-0.325713	-0.3803	-0.429222	-0.417685	-0.331165	-0.215017	-0.144863	-0.155696	-0.217801	-0.323749	-0.440371	-0.47087	-0.408099	-0.333131	-0.293363	-0.296777	-0.328324	-0.345832	-0.36596	-0.415306	-0.418555	-0.341878	-0.271804	-0.265887	-0.300952	-0.319361	-0.316247	-0.345002	-0.416893	-0.50149	-0.545246	-0.504731	-0.426937
71	1	-0.281671	-0.24174	-0.22262	-0.236015	-0.209211	-0.132103	-0.0650023	-0.0341467	-0.0747064	-0.221798	-0.374277	-0.423813	-0.412903	-0.405686	-0.384615	-0.318927	-0.243505	-0.217232	-0.237294	-0.223864	-0.1552	-0.115602	-0.0981731	-0.0573226	-0.0473493	-0.0817897	-0.102055	-0.112325	-0.132941	-0.126563	-0.0970671	-0.0817589	-0.104884	-0.170143	-0.249106	-0.330883	-0.430931	-0.526035	-0.540541	-0.431363	-0.275932	-0.191072	-0.203979	-0.244653	-0.242285	-0.220154	-0.193734	-0.181823
72	1	-0.421356	-0.41608	-0.456611	-0.506679	-0.491041	-0.421778	-0.370289	-0.325712	-0.294113	-0.280877	-0.270849	-0.278053	-0.291607	-0.287713	-0.286624	-0.301456	-0.312843	-0.305688	-0.289016	-0.267978	-0.255544	-0.283445	-0.293129	-0.215302	-0.130351	-0.148685	-0.246364	-0.298299	-0.279634	-0.294601	-0.36308	-0.390411	-0.353148	-0.346753	-0.41466	-0.440648	-0.366703	-0.280754	-0.239312	-0.239404	-0.261369	-0.314525	-0.380883	-0.397658	-0.39573	-0.437423	-0.502954	-0.504075
73	1	-0.447793	-0.418407	-0.419814	-0.43212	-0.459075	-0.482901	-0.482722	-0.492111	-0.521206	-0.521976	-0.499501	-0.492263	-0.476792	-0.433163	-0.417459	-0.467482	-0.522366	-0.516125	-0.47322	-0.434932	-0.376118	-0.311118	-0.301697	-0.344113	-0.382008	-0.371722	-0.354412	-0.380006	-0.400342	-0.378653	-0.356659	-0.375177	-0.393607	-0.381471	-0.386683	-0.404219	-0.396397	-0.404296	-0.456689	-0.501149	-0.484531	-0.399358	-0.304541	-0.29061	-0.328017	-0.331739	-0.329252	-0.35269
74	1	-0.472933	-0.603459	-0.527749	-0.276395	-0.133584	-0.234917	-0.367883	-0.400105	-0.409215	-0.417187	-0.360319	-0.284501	-0.24343	-0.204653	-0.193421	-0.227766	-0.210577	-0.105046	-0.00461861	0.00547809	-0.108346	-0.23674	-0.248577	-0.193797	-0.133445	-0.138877	-0.300116	-0.549298	-0.66279	-0.501987	-0.155516	0.169181	0.265376	0.116125	-0.139838	-0.318114	-0.264257	-0.0772198	0.0585429	0.109084	0.0387652	-0.142142	-0.311681	-0.43398	-0.472279	-0.405737	-0.292233	-0.173698
75	1	-0.278875	-0.271204	-0.276795	-0.295851	-0.288462	-0.249635	-0.207296	-0.162761	-0.164412	-0.233726	-0.286748	-0.276988	-0.235018	-0.179142	-0.122187	-0.114432	-0.182762	-0.246344	-0.241419	-0.224656	-0.234279	-0.236583	-0.222634	-0.200396	-0.187456	-0.21528	-0.255584	-0.228408	-0.14445	-0.118225	-0.176812	-0.233861	-0.222532	-0.172203	-0.153757	-0.199948	-0.304546	-0.378805	-0.360492	-0.296194	-0.234531	-0.193147	-0.186074	-0.203578	-0.180298	-0.106449	-0.0795281	-0.126491
76	1	-0.183501	-0.158676	-0.170207	-0.193356	-0.204177	-0.206618	-0.223026	-0.232183	-0.232979	-0.249004	-0.271335	-0.303002	-0.326024	-0.306168	-0.239311	-0.179359	-0.190726	-0.22748	-0.227075	-0.223973	-0.24945	-0.27721	-0.285767	-0.277177	-0.254068	-0.21772	-0.182015	-0.17731	-0.191863	-0.203015	-0.224096	-0.262809	-0.312664	-0.347143	-0.343675	-0.303635	-0.23859	-0.184884	-0.173043	-0.194043	-0.223976	-0.25577	-0.287972	-0.313326	-0.325576	-0.321133	-0.286336	-0.206925
77	1	0.0720067	0.0961321	-0.0372868	-0.186638	-0.233023	-0.156765	0.00753476	0.116716	0.123401	0.139025	0.184669	0.208005	0.199036	0.0975472	-0.176444	-0.453205	-0.488572	-0.307587	-0.134486	-0.122561	-0.196806	-0.227674	-0.186805	-0.124947	-0.0692517	-0.00312382	0.0595252	0.124406	0.164478	0.0836474	-0.0896108	-0.226886	-0.304801	-0.306005	-0.146278	0.0940967	0.190218	0.0461849	-0.162028	-0.236839	-0.189807	-0.106399	-0.0554902	-0.08238	-0.211334	-0.390212	-0.482441	-0.433407
78	1	-0.166954	-0.166954	-0.166954	-0.166954	-0.166092	-0.162062	-0.153092	-0.147337	-0.153092	-0.162062	-0.166092	-0.166954	-0.166954	-0.166523	-0.164508	-0.160023	-0.157146	-0.160023	-0.164508	-0.166092	-0.164508	-0.160023	-0.157146	-0.160023	-0.164508	-0.166523	-0.166954	-0.166523	-0.164508	-0.160023	-0.157146	-0.160023	-0.164508	-0.166523	-0.166954	-0.166954	-0.166954	-0.166523	-0.164508	-0.160023	-0.157146	-0.160023	-0.164508	-0.166523	-0.166954	-0.166954	-0.166954	-0.166954
79	1	-0.448637	-0.408818	-0.3458	-0.309203	-0.342488	-0.407004	-0.432607	-0.432013	-0.454865	-0.47406	-0.45747	-0.401681	-0.336486	-0.329109	-0.346966	-0.324256	-0.313422	-0.381095	-0.455619	-0.441407	-0.370869	-0.339693	-0.396857	-0.482032	-0.512595	-0.48785	-0.457882	-0.465272	-0.489942	-0.460024	-0.39531	-0.371861	-0.390604	-0.397489	-0.349952	-0.270403	-0.227017	-0.253639	-0.330781	-0.412038	-0.459177	-0.451833	-0.408272	-0.375493	-0.357283	-0.315568	-0.274228	-0.283442
80	1	-0.611496	-0.62462	-0.554241	-0.392915	-0.257842	-0.255864	-0.297631	-0.268269	-0.261481	-0.417934	-0.558811	-0.534588	-0.468445	-0.493933	-0.621436	-0.623342	-0.392169	-0.135616	-0.035622	-0.0830778	-0.246164	-0.407687	-0.353971	-0.205842	-0.163982	-0.201638	-0.225747	-0.227846	-0.32764	-0.440537	-0.436243	-0.430454	-0.469522	-0.432102	-0.316002	-0.211877	-0.130366	-0.0741939	-0.126664	-0.30167	-0.437519	-0.50963	-0.658427	-0.801017	-0.731765	-0.507123	-0.361823	-0.405852
81	1	-0.0453612	-0.0587948	-0.0506772	-0.0552924	-0.168212	-0.267554	-0.224699	-0.101384	-0.0356583	-0.0447594	-0.0261325	-0.00851261	-0.0903529	-0.222585	-0.345719	-0.469749	-0.562302	-0.587858	-0.573734	-0.568217	-0.575237	-0.570818	-0.539575	-0.476851	-0.395908	-0.306444	-0.235115	-0.21698	-0.245137	-0.300037	-0.324672	-0.246239	-0.121107	-0.0520897	-0.0602894	-0.139649	-0.242224	-0.30154	-0.306043	-0.269281	-0.226597	-0.21199	-0.20263	-0.157092	-0.149747	-0.25909	-0.374627	-0.36568
82	1	-0.115792	-0.142157	-0.207302	-0.252579	-0.233169	-0.181616	-0.159055	-0.182118	-0.204872	-0.189405	-0.174366	-0.211358	-0.258039	-0.264197	-0.260466	-0.272166	-0.277223	-0.252077	-0.212722	-0.199014	-0.219866	-0.239236	-0.245249	-0.248204	-0.215273	-0.156824	-0.129961	-0.133085	-0.138747	-0.131682	-0.1141	-0.0944158	-0.0793022	-0.0953739	-0.129359	-0.14061	-0.146992	-0.149265	-0.114822	-0.06696	-0.0491783	-0.0676435	-0.107074	-0.137566	-0.145205	-0.155606	-0.171218	-0.175091
83	1	-0.161393	-0.12629	-0.0993863	-0.0824632	-0.096977	-0.133039	-0.144298	-0.127533	-0.108832	-0.0902475	-0.0637142	-0.0566519	-0.0864891	-0.111616	-0.094901	-0.0531755	-0.0380408	-0.0828699	-0.149183	-0.17732	-0.162344	-0.150015	-0.164836	-0.167758	-0.147119	-0.14149	-0.14645	-0.126978	-0.0995335	-0.117018	-0.163711	-0.175689	-0.157518	-0.138493	-0.110354	-0.103895	-0.150133	-0.190127	-0.175524	-0.141514	-0.118427	-0.103657	-0.101572	-0.115892	-0.138758	-0.160961	-0.179446	-0.177047
84	1	-0.22702	-0.14103	-0.0163874	0.121508	0.178075	0.0926648	-0.106055	-0.270279	-0.218273	0.0203635	0.207229	0.15696	0.055797	0.137239	0.248085	0.221023	0.112953	-0.0640901	-0.288974	-0.358855	-0.152956	0.204774	0.423349	0.323288	0.0575823	-0.215819	-0.393487	-0.351322	-0.209679	-0.130742	-0.0520372	-0.00742208	-0.12839	-0.288703	-0.212492	0.171833	0.636797	0.842093	0.747742	0.508679	0.219871	0.109949	0.244094	0.39419	0.444825	0.338781	0.140016	0.0785211
85	1	-0.0225549	-0.133355	-0.206396	-0.126802	-0.00740905	0.026563	-0.0324624	-0.0948191	-0.107045	-0.109309	-0.133447	-0.173354	-0.199983	-0.213847	-0.219287	-0.229784	-0.246775	-0.199304	-0.0611535	0.0782152	0.135651	0.111352	0.0225292	-0.117563	-0.264025	-0.377845	-0.386776	-0.222327	0.00172996	0.14445	0.191044	0.170355	0.153197	0.158424	0.170782	0.194551	0.144109	-0.0276276	-0.226625	-0.349907	-0.297536	-0.0899485	0.0705135	0.0770619	-0.0158645	-0.0619653	0.0344209	0.172009
86	0	-0.19185	-0.238015	-0.313292	-0.419068	-0.400462	-0.230716	-0.110204	-0.0644888	-0.044429	-0.176158	-0.491326	-0.746616	-0.764366	-0.650252	-0.559382	-0.500659	-0.430386	-0.388908	-0.384267	-0.348449	-0.336796	-0.399735	-0.394587	-0.222108	-0.00906872	0.17165	0.345616	0.334913	0.0190036	-0.363535	-0.459646	-0.248903	-0.0268582	0.0162963	-0.129136	-0.261417	-0.145337	0.153053	0.334699	0.238471	0.00626306	-0.178171	-0.287875	-0.408563	-0.438564	-0.359306	-0.369053	-0.343626
87	0	0.499351	0.526958	0.432713	0.209702	0.0689399	-0.00461	-0.0398791	-0.027182	-0.119451	-0.336376	-0.442218	-0.318955	-0.0898228	0.0223908	-0.137017	-0.405195	-0.536463	-0.450558	-0.181563	0.0155359	0.0176378	-0.0202307	-0.0225611	-0.0762075	-0.222061	-0.233933	-0.0536355	0.16516	0.445309	0.672408	0.664591	0.520971	0.392648	0.206576	0.0460985	0.0426988	0.0202941	-0.0912686	-0.207148	-0.195954	-0.0644837	0.0151329	0.0204012	-0.0171556	-0.0323503	-0.0196568	-0.0717309	-0.124097
88	0	0.0649434	0.126011	0.287073	0.38852	0.444365	0.477534	0.297228	0.00580048	-0.0693833	0.0357792	0.0843609	0.0791349	0.139674	0.218839	0.251586	0.278037	0.271087	0.178879	0.142583	0.245094	0.398239	0.501337	0.476621	0.387036	0.196369	-0.109029	-0.185553	-0.00618446	0.00279291	-0.228096	-0.446245	-0.543374	-0.548743	-0.494323	-0.413604	-0.397023	-0.469464	-0.421482	-0.122354	0.0846906	-0.0399364	-0.234747	-0.292893	-0.196749	0.0322751	0.124014	-0.005517	-0.101041
[truncated: 553 more columns]

## Sheet: Figure 2
Figure 2 c
	Weights	0.245716	-0.00952803	-0.453677	0.131171	-0.135275	0.483152	0.251638	0.210119	0.116395	-0.0448011	0.00340549	-0.0249362	-0.0334175	0.0129488	0.0642428	-0.00388113	0.285711	0.264111	-0.000799791	0.0766961	0.171197	0.167844	-0.177312	-0.0437406	0.0189547	0.044183	-0.0833696	-0.0902313	-0.037937	-0.0355985	0.448598	-0.0726797	0.0599489	0.0352441	-0.0222171	0.0937172	0.291189	0.137739	0.112927	0.16872	0.107483	0.186629	-0.0850086	0.173409	0.079683	0.0550284	0.0288429	0.0688429
	∆Weights	0.0145566	-0.0216638	0.0024281	0.00237782	0.00450685	-0.000998824	0.00304663	-0.0202652	0.00900618	-0.00562936	-0.00852991	0.00166743	0.00116791	0.00408838	0.00774629	-0.0154081	0.00591244	0.00210479	-0.018376	0.0221397	0.0471428	0.000875114	-0.0134502	0.0288856	-0.0166868	-0.00796177	0.0175125	-0.0368576	-0.00628327	-0.0111574	-0.0152688	0.00997144	0.00900104	0.0201587	-0.00191818	0.00131543	-0.00187152	-0.0226872	0.0022178	-0.00606859	-0.004212	-0.0238981	0.00104363	0.0295398	0.0132017	-0.000614544	-0.0155533	0.014466
Figure 2 d
	Example Datset CVs
	CV #	1	2	3	4	5	6	7	8	9	10	11	12
	R2	0.354507	0.187502	0.0995474	0.0317623	0.0385846	0.0211764	0.00349694	0.0175389	0.00516076	0.00698337	0.00776986	0.00931625
	Trial-shuffle Bootstrap
	R2 of CV1	0.0849756	0.0868023	0.10282	0.0976146	0.103183	0.0910543	0.0929145	0.104951	0.109162	0.0892293	0.0942688	0.0855048	0.0980958	0.0937442	0.0651725	0.0866085	0.0828538	0.102499	0.0826053	0.0779684	0.0873664	0.115631	0.0787489	0.105814	0.0951844	0.0837308	0.10014	0.105028	0.0916809	0.117806	0.0764889	0.0953555	0.112472	0.0857674	0.0910494	0.0860591	0.0985716	0.0880546	0.0850972	0.0912441	0.096176	0.0871003	0.0999315	0.079721	0.0892858	0.0832267	0.0789006	0.0854802
	95th percentile:		0.111349
Figure 2 e
CCA weights
	M1 (Neurons are reordered between Weights row & abs(Weights) row, so that both are decreasing. Crosscorr plot is ordered by abs(Weights))
	Weights:	0.295218	0.273466	0.25574	0.160592	0.130625	0.124499	0.064213	0.0482245	0.0206459	0.0202662	-0.00153593	-0.0232154	-0.0579003	-0.240048	-0.250412	-0.286857
	|weights|	0.295218	0.286857	0.273466	0.25574	0.250412	0.240048	0.160592	0.130625	0.124499	0.064213	0.0579003	0.0482245	0.0232154	0.0206459	0.0202662	0.00153593
	M2 (Neurons are reordered between Weights row & abs(Weights) row, so that both are decreasing. Crosscorr plot is ordered by abs(Weights))
	Weights:	0.251781	0.166124	0.0798166	0.0606808	-0.00855383	-0.0094917	-0.0163688	-0.0413772	-0.100368	-0.122108	-0.247583	-0.261502	-0.385917	-0.407423	-0.82951
	|weights|	0.82951	0.407423	0.385917	0.261502	0.251781	0.247583	0.166124	0.122108	0.100368	0.0798166	0.0606808	0.0413772	0.0163688	0.0094917	0.00855383
Normalized Correlation Coefficient (Peak of cross-correlogram divided by mean)
		M1 unit:
		1	2	3	4	5	6	7	8	9	10	11	12	13	14	15	16
M2 unit:	1	0.00435573	0.00331229	0.00379446	0.00592584	0.00394351	0.0045402	0.00351056	0.00456486	0.00354172	0.00350654	0.00497164	0.00503369	0.0030133	0.0055268	0.00368585	0.00351846
	2	0.00430084	0.00329088	0.00432218	0.00670773	0.00374175	0.00362407	0.00406711	0.00515742	0.00385969	0.00415688	0.00552141	0.00475505	0.00362285	0.0039497	0.00429615	0.00319115
	3	0.00728345	0.00369404	0.00476814	0.00891801	0.00540705	0.00478379	0.00332218	0.00508137	0.00374549	0.0031369	0.00736711	0.00737491	0.00373583	0.00456832	0.00360345	0.00356477
	4	0.00336951	0.00291091	0.00307207	0.00444136	0.00412765	0.0033571	0.00385393	0.00382506	0.00363675	0.00417143	0.00313686	0.00434206	0.00330371	0.00408717	0.00444849	0.00430173
	5	0.00433852	0.00355028	0.00438016	0.00449051	0.00313637	0.00321959	0.0033835	0.0036941	0.00386829	0.0032677	0.00727279	0.00714756	0.00326047	0.00354777	0.00395243	0.0034449
	6	0.00383404	0.00408597	0.00504742	0.00345624	0.00409089	0.00426924	0.00389965	0.00529408	0.00357339	0.00491133	0.00496723	0.00360826	0.00438329	0.0035083	0.00381977	0.00371625
	7	0.00604831	0.00402971	0.00462415	0.00777696	0.00587781	0.00394962	0.00382499	0.00513291	0.00424791	0.00313663	0.00931561	0.00685046	0.00431325	0.00499832	0.00396238	0.00309056
	8	0.00341669	0.00456988	0.00659173	0.00388551	0.00391611	0.00458277	0.003431	0.00408643	0.00330741	0.00343106	0.00397597	0.00375336	0.00372768	0.00369115	0.0035411	0.00385836
	9	0.00430817	0.00462729	0.00553524	0.00321868	0.00374527	0.00388043	0.00465042	0.00509934	0.00385533	0.00394699	0.00507015	0.00380609	0.00372173	0.0037474	0.0047077	0.00339452
	10	0.00559806	0.00392419	0.00693693	0.00848256	0.00563715	0.0039701	0.00387967	0.00593785	0.00391044	0.00396764	0.00576462	0.00433889	0.00344596	0.00421489	0.0040893	0.00391398
	11	0.00386871	0.00401338	0.0065186	0.00391793	0.00439537	0.00409077	0.00348427	0.00350146	0.00326316	0.00518561	0.00459558	0.00332886	0.00287808	0.00367142	0.00420296	0.00451145
	12	0.00399765	0.0041638	0.00507176	0.00415932	0.00360563	0.00391835	0.00423808	0.00312515	0.0034848	0.00302828	0.00446366	0.0045852	0.00301673	0.00345065	0.00434221	0.00345743
	13	0.00381625	0.00364126	0.00432269	0.00394404	0.00312501	0.00493797	0.00511762	0.00365514	0.00480689	0.00527209	0.0045992	0.00507453	0.00354702	0.00302391	0.00383347	0.00725241
	14	0.00283701	0.00321312	0.00317804	0.00336126	0.00291243	0.0040043	0.00319226	0.00391071	0.00323176	0.00605305	0.00331773	0.00373473	0.00308944	0.00311071	0.00374713	0.00342187
	15	0.00313926	0.00391038	0.00413721	0.00346597	0.00388729	0.0033871	0.00338388	0.00300085	0.00313222	0.00370367	0.00359327	0.00350217	0.00384748	0.00295202	0.00361435	0.00347226
Figure 2 f
Mean CCA Weight Magnitude				0.118567	0.158497	0.234363	0.145046	0.1577	0.183788	0.174324	0.180933	0.184995	0.207664	0.167756	0.185499	0.116143	0.123704	0.144435	0.184154	0.21858	0.144433	0.14158	0.192582	0.183992	0.153221	0.067392	0.107321	0.183188	0.0938703	0.106525	0.132612	0.123149	0.129758	0.13382	0.156489	0.116581	0.134323	0.0649677	0.0725288	0.0932594	0.132979	0.167405	0.0932577	0.0904046	0.141407	0.132817	0.102046	0.00718457	0.0471138
Normalized Correlation Coefficient				0.00368194	0.00447883	0.00425747	0.00373121	0.00491699	0.00405409	0.00336856	0.00353555	0.00374153	0.00313134	0.00458126	0.00361644	0.00376266	0.00391409	0.00430302	0.00325396	0.00395073	0.00347784	0.00340717	0.00349356	0.0030958	0.00392051	0.00350238	0.00383887	0.00530781	0.00460715	0.00338178	0.00419592	0.00361037	0.00411721	0.00477861	0.00498668	0.0044737	0.00344137	0.00461905	0.00432211	0.00405095	0.00430244	0.0038457	0.00357071	0.00345765	0.00308362	0.00473507	0.00381864	0.00406882	0.00376643
Linear regression model: (Normalized CorrCoeff) = (Intercept) + x1*(Mean CCA Weight Magnitude)
		Estimate	Std. Err.	tStat	pValue
(Intercept)		0.00359648	7.62743e-05	47.1518	0		Model is fitted with Matlab function mdl = fitlm(x,y)
x1		0.00829428	0.000406602	20.399	5.97925e-89		and plotted with Matlab function plot(mdl)
Figure 2 g
M1 Raster Plot
Neuron #	CCA weight	Spike times (Relative to reach start, time axis was trimmed to -1s to +1s by adjusting x-axis after plotting)
1	-0.084111	1.00921	1.32866	1.35905
2	-0.0160434	-1.48304	-1.18645	-1.05816	-0.761446	-0.325673	-0.283853	-0.224747	-0.0811007	0.878182	1.23654
3	-0.00101378	-1.39272	-1.20951	-1.01847	-0.984883	-0.775823	-0.761446	-0.751411	-0.700252	-0.490373	-0.391946	-0.325632	-0.138035	0.0013926	0.0773735	0.149013	0.188498	0.420413	0.456458	0.478904	0.700948	0.745185	1.12169	1.12677	1.27742	1.35524	1.4739
4	0.00180417	-1.37413	-1.37261	-1.18919	-0.744325	-0.710451	-0.529367	-0.399852	-0.394854	-0.27435	-0.0812645	-0.0706561	0.214671	0.292864	0.397845	0.5709	0.775905	1.08458	1.27439	1.33468	1.46981
5	0.0179083	-1.49856	-1.47247	-1.45355	-1.42995	-1.38674	-1.06639	-1.05132	-1.03899	-1.02117	-0.984433	-0.911606	-0.776233	-0.752394	-0.706724	-0.657408	-0.635986	-0.62677	-0.607273	-0.589906	-0.575857	-0.556974	-0.538993	-0.524329	-0.504504	-0.490619	-0.456253	-0.446259	-0.408412	-0.367944	-0.330875	-0.282952	-0.239657	-0.192594	-0.173302	-0.162202	-0.155034	-0.129474	-0.117064	-0.0811007	-0.0533299	-0.0436223	-0.0301466	0.000696421	0.0792577	0.145982	0.162611	0.201114	0.216228
6	0.0201147	-1.33669	-1.32485	-1.21029	-1.14217	-0.85545	-0.844554	-0.804905	-0.761405	-0.745021	-0.0822477	-0.0779879	-0.0541492	0.119112	0.153682	0.309699	0.314081	0.324567	0.498237	0.517898	0.521871	0.535675	0.582042	0.588472	0.660644	0.700375	0.720282	0.831242	0.859873	0.879411	1.01495	1.29073	1.31432	1.31637	1.46469
7	0.0287819	-1.47845	-1.41136	-1.30265	-1.18149	-1.15339	-1.14635	-1.04382	-1.0265	-1.01564	-1.00438	-0.865731	-0.832758	-0.821739	-0.816701	-0.808223	-0.742277	-0.661381	-0.628203	-0.613622	-0.591012	-0.583352	-0.56492	-0.5555	-0.339108	-0.319283	-0.301916	-0.294666	-0.266158	-0.253993	-0.129147	0.0308838	0.0458343	0.0709836	0.110633	0.285532	0.332104	0.355205	0.371262	0.385106	0.402186	0.409027	0.417874	0.425001	0.829809	0.852132	0.877322	0.888095	0.89342
8	0.0550863	-1.45138	-1.33845	-1.33394	-1.31957	-1.31604	-1.26099	-1.03477	-1.00913	-0.950559	-0.912548	-0.748339	-0.722289	-0.669041	-0.649912	-0.608665	-0.580649	-0.520888	-0.518677	-0.497213	-0.430817	-0.317809	-0.316006	-0.308675	-0.157901	-0.0710657	-0.0459981	-0.0289588	0.153477	0.253665	0.342589	0.387727	0.425493	0.445891	0.461578	0.480788	0.492134	0.555049	0.586916	0.592077	0.609649	0.624312	0.667935	0.782254	0.798146	0.846602	0.91009	0.935404	0.947651
9	0.0701149	-1.37527	-1.00889	-0.92287	-0.637419	-0.275579	0.133652	0.37462	1.27267
10	0.0709326	-1.32534	-0.990945	-0.894239	-0.771973	-0.652739	-0.628818	-0.565821	-0.454902	-0.101007	-0.0136807	-0.0113049	0.573522	0.628982	0.708239	0.786514	0.828211	0.879616	0.884449	0.898581	0.964158	1.25207
11	0.0839844	-1.46403	-1.24228	-0.330957	-0.300728	-0.0807321	-0.0763085	-0.0504217	0.0834765	0.167977	0.736748	1.23654	1.35324
12	0.0845835	-1.42807	-1.41005	-1.40689	-1.37708	-1.36376	-1.35234	-1.32477	-1.29511	-1.28479	-1.27914	-1.27214	-1.25702	-1.24477	-1.23761	-1.18149	-1.16728	-1.13488	-1.0974	-1.09113	-1.04608	-1.0394	-1.0265	-0.976404	-0.954573	-0.906731	-0.896369	-0.878428	-0.870973	-0.845496	-0.836936	-0.828539	-0.815514	-0.811254	-0.803021	-0.801219	-0.797778	-0.792904	-0.788808	-0.771154	-0.759398	-0.752435	-0.745882	-0.730603	-0.721879	-0.706601	-0.696811	-0.674406	-0.659907
13	0.0969701	-1.46252	-1.4352	-1.33669	-1.31219	-1.2512	-1.22491	-1.21356	-1.20279	-1.17109	-1.1606	-1.09871	-1.09302	-1.00323	-0.888422	-0.819773	-0.804946	-0.779469	-0.774431	-0.771727	-0.743547	-0.731341	-0.698491	-0.553779	-0.359915	-0.347627	-0.132219	-0.0822477	-0.0778649	-0.032686	0.0401819	0.0652902	0.0741787	0.0814285	0.0868762	0.0954368	0.114606	0.13783	0.14934	0.193618	0.265994	0.320471	0.365855	0.385597	0.448799	0.46293	0.493978	0.498237	0.5154
14	0.0995548	-1.45428	-1.43917	-1.43299	-1.40317	-1.36434	-1.3253	-1.31899	-1.27341	-1.17666	-1.13877	-1.08249	-1.03641	-1.03424	-1.00889	-0.952443	-0.944701	-0.905462	-0.903004	-0.880681	-0.860201	-0.85803	-0.842916	-0.830054	-0.816292	-0.787087	-0.776069	-0.761446	-0.753951	-0.737689	-0.732119	-0.729907	-0.720241	-0.71426	-0.696156	-0.643277	-0.637993	-0.622674	-0.607191	-0.54444	-0.501842	-0.496722	-0.362045	-0.323993	-0.32215	-0.289137	-0.281764	-0.273203	-0.257679
15	0.14202	-1.46059	-1.43942	-1.42205	-1.33575	-1.29548	-1.2929	-1.23818	-1.22761	-1.20492	-1.16396	-1.14807	-1.11833	-1.07033	-1.05456	-1.0179	-0.998646	-0.983777	-0.937943	-0.901366	-0.890143	-0.858235	-0.836239	-0.828334	-0.814981	-0.797655	-0.774472	-0.760668	-0.740803	-0.725893	-0.689521	-0.62079	-0.601948	-0.593592	-0.579256	-0.554476	-0.538993	-0.529777	-0.499835	-0.402555	-0.373309	-0.32895	-0.307036	-0.256655	-0.230277	-0.18731	-0.142623	-0.0985088	-0.0355532
16	0.22179	-1.47886	-1.47751	-1.45461	-1.34279	-1.10236	-0.929833	-0.910991	-0.647905	-0.626074	-0.566108	-0.550175	-0.535593	-0.510566	-0.410911	-0.249078	-0.211681	-0.192594	-0.164372	-0.0905216	-0.0803225	-0.0697958	-0.058409	-0.0501349	-0.00507903	0.0616858	0.24318	0.654787	0.844145	0.933438	1.13709	1.18006	1.28668	1.36995
M2 Raster Plot
Neuron #	CCA weight	Spike times (Relative to reach start, time axis was trimmed to -1s to +1s by adjusting x-axis after plotting)
1	-0.143587	-1.47538	-0.546775
2	-0.0850856	-1.49967	-1.42524	-1.38748	-1.23105	-1.05816	-1.05279	-1.00426	-0.928113	-0.890061	-0.875192	-0.795771	-0.77738	-0.748544	-0.644874	-0.625213	-0.461333	-0.359219	-0.266814	-0.264929	-0.152412	-0.132219	-0.0994098	-0.0895796	-0.0814285	-0.0456295	-0.0361676	0.34304	0.472556	0.571064	0.725197	0.743383	0.771891	0.828866	0.898826	1.07741	1.18018	1.23376	1.30367	1.3208	1.36225	1.39223
3	-0.017684	-1.28299	-1.23425	-1.17465	-1.12001	-1.10031	-1.08229	-1.06537	-1.04194	-1.02416	-0.999711	-0.951746	-0.932864	-0.86999	-0.765952	-0.731668	-0.648643	-0.575816	-0.55554	-0.547307	-0.518185	-0.499876	-0.468378	-0.301507	-0.255836	-0.216556
4	-0.00325149	-1.4447	-1.42848	-1.42479	-1.41685	-1.31564	-1.29483	-1.1785	-1.15339	-1.08147	-1.0725	-1.05828	-0.960389	-0.925368	-0.85291	-0.83542	-0.77525	-0.735109	-0.722371	-0.694845	-0.67838	-0.571351	-0.545014	-0.539976	-0.508887	-0.489718	-0.47829	-0.467476	-0.456745	-0.44884	-0.446955	-0.323461	-0.252068	-0.224461	-0.19202	-0.169533	-0.159662	-0.137339	-0.0967884	-0.0873268	0.105226	0.16982	0.244859	0.267674	0.333046	0.383918	0.388383	0.419922	0.455885
5	-0.00223724	-0.800481	-0.284713	-0.188211	-0.181699	-0.0631602	-0.0175309	0.0326862	0.544358	0.580362	0.632709	0.894157	0.970179
6	0.0117901	-1.31838	-1.28983	-1.275	-1.27144	-1.22675	-1.20431	-1.15794	-1.15077	-1.12071	-1.1085	-0.996721	-0.946012	-0.881254	-0.854548	-0.797778	-0.771318	-0.769475	-0.699105	-0.691978	-0.671048	-0.542474	-0.3106	-0.309166	-0.295321	-0.250429	-0.0820837	-0.0777421	-0.0647578	-0.0622182	0.232161	0.289956	0.446874	0.48468	0.507535	0.517612	0.554803	0.565658	0.577577	0.65278	0.699351	0.730972	0.812565	0.853279	0.892354	0.905462	0.919634	1.13287	1.3029
7	0.0291993	-0.851927	-0.782172	-0.708813	-0.22188	-0.119644	0.485704
8	0.0332099	0.093225	0.164659	0.434135	0.470426	0.964813	0.988201	1.03678	1.0847	1.34398
9	0.0441717	-1.31924	-1.30085	-1.20476	-1.07405	-1.02191	-1.00131	-0.999137	-0.99369	-0.990577	-0.980132	-0.946913	-0.799539	-0.78508	-0.727204	-0.712131	-0.671048	-0.629801	-0.61653	-0.602685	-0.591299	-0.57856	-0.559514	-0.547021	-0.52224	-0.513966	-0.502415	-0.482304	-0.471572	-0.347709	-0.324731	-0.275579	-0.253952	-0.237077	-0.232898	-0.181043	-0.0676248	-0.0647986	-0.0579994	-0.0486195	-0.0369048	-0.029737	0.135578	0.147006	0.183378	0.230891	0.274063	0.282747	0.327721
10	0.0476828	-1.49623	-1.48464	-1.45932	-1.45605	-1.44929	-1.44323	-1.40878	-1.39616	-1.34369	-1.31682	-1.27668	-1.25911	-1.24404	-1.06422	-1.02486	-0.997786	-0.820634	-0.769065	-0.741786	-0.739451	-0.672563	-0.608829	-0.582492	-0.461292	-0.3729	-0.353362	-0.344351	-0.333046	-0.321782	-0.318505	-0.257679	-0.241132	-0.224215	-0.221716	-0.205824	-0.200376	-0.195666	-0.152289	-0.140288	-0.0765543	-0.0464077	-0.0447283	-0.0372326	-0.0242074	0.103137	0.107766	0.123494	0.144179
11	0.052857	-0.901366	-0.539566	-0.251699	-0.167485	0.2048	0.292291	0.541082	0.726467	0.799867	0.822067	1.19521	1.29458	1.48079
12	0.0701548	-1.42606	-1.42193	-1.39936	-1.33313	-1.30888	-1.19251	-1.17899	-1.14434	-1.11219	-1.09621	-1.07913	-1.06619	-1.05873	-0.988733	-0.955597	-0.94294	-0.889897	-0.854139	-0.836526	-0.811786	-0.772301	-0.761487	-0.711803	-0.68649	-0.645448	-0.635658	-0.539525	-0.534979	-0.523182	-0.501309	-0.449454	-0.409723	-0.39424	-0.391455	-0.327762	-0.293847	-0.286024	-0.27648	-0.223273	-0.220733	-0.204677	-0.146555	-0.141517	-0.137666	-0.104898	-0.0857291	-0.0682392	-0.0663552
13	0.0757477	-1.46256	-1.42565	-1.37863	-1.34484	-1.32899	-1.18419	-1.15847	-1.12402	-1.07262	-0.896737	-0.843694	-0.792084	-0.784097	-0.775905	-0.76759	-0.741294	-0.722371	-0.710205	-0.689521	-0.652902	-0.624845	-0.573235	-0.551731	-0.535593	-0.494756	-0.324813	-0.318218	-0.30933	-0.254525	-0.241705	-0.231752	-0.221921	-0.196075	-0.165274	-0.0807321	-0.0726221	-0.0682802	-0.061358	-0.000286579	0.0274842	0.0532072	0.0925696	0.0974028	0.147046	0.197059	0.278733	0.311214	0.32514
14	0.0902288	-1.49807	-1.15601	-0.851722	-0.631234	-0.524739	-0.0489881	0.0154829	0.0519373	0.102564	0.21717	0.242524	0.289055	0.337756	0.347218	0.357745	0.450683	0.488571	0.536289	0.540385	0.560128	0.565371	0.646636	0.722985	0.85332	0.931881	0.933888	0.978944	1.01741	1.24097	1.26005	1.45207	1.48759
15	0.100803	-0.749076
16	0.105604	-1.43077	-1.3176	-1.29749	-0.912179	-0.906486	-0.708977	-0.688865	-0.513884	-0.440934	-0.429466	-0.311951	-0.272712	-0.137011	-0.0800357	0.00589824	0.116081	0.242156	0.278897	0.480993	0.546816	0.626237	0.693494	0.919347	1.06193	1.0802	1.38195
17	0.123004	-1.07487	-0.448594	-4.1008e-05	0.0163021	0.0344474	0.055378	0.0728269	0.146227	0.323625	0.411853	0.560333	0.761815	0.810598	0.816579	0.853893	0.865895	0.882524	0.891699	0.901202
18	0.131095	-1.43237	-1.35897	-1.32899	-1.09912	-1.01024	-0.970629	-0.452608	-0.0635698	-0.0339968	0.00188422	0.00675845	0.0253134	0.0419431	0.0723355	0.0773325	0.153272	0.171418	0.193126	0.204145	0.3038	0.384737	0.413778	0.433766	0.440402	0.521011	0.532152	0.735027	0.740024	0.773366	0.779018
19	0.154411	-1.47706	-1.46711	-1.45363	-1.32899	-1.27361	-1.2227	-1.118	-1.10096	-0.956416	-0.899277	-0.890716	-0.88576	-0.823542	-0.779633	-0.747971	-0.722371	-0.654787	-0.646758	-0.609198	-0.524165	-0.499016	-0.492831	-0.466985	-0.343122	-0.288522	-0.24703	-0.201769	-0.15233	-0.087122	-0.0729496	-0.06955	-0.0493157	-0.0465305	-0.0430899	-0.0312114	-0.00147462	0.00282621	0.0155239	0.0177767	0.0303514	0.0325632	0.067625	0.0757761	0.0773735	0.0865896	0.105882	0.124437	0.135946
20	0.181864	-1.49414	-1.03768	-0.843694	-0.247316	-0.192758	-0.16384	-0.0362086	-0.0271156	0.572867
CCA Trajectories
Time (s)	-2	-1.9	-1.8	-1.7	-1.6	-1.5	-1.4	-1.3	-1.2	-1.1	-1	-0.9	-0.8	-0.7	-0.6	-0.5	-0.4	-0.3	-0.2	-0.1	-2.22045e-16	0.1	0.2	0.3	0.4	0.5	0.6	0.7	0.8	0.9	1	1.1	1.2	1.3	1.4	1.5	1.6	1.7	1.8	1.9
M2 CCA	-0.981457	-1.09855	-0.846918	-0.819967	-0.357278	-0.558382	-0.45379	-0.645758	-1.34057	-1.16133	-0.39137	0.317323	-0.67128	-0.795311	-0.396567	-0.635025	-0.364708	0.488512	-1.18926	1.69121	1.14315	-0.284564	0.701162	-0.156996	-0.350833	0.528079	-0.339352	-0.129937	-0.0688742	0.191693	-0.254313	-0.762341	-1.28352	-0.934614	-0.747535	-1.18655	-1.08583	-1.35136	-1.38005	-0.331538
M1 CCA	-0.535042	-0.564668	-0.447929	0.101391	0.0958193	-0.490731	1.11024	1.02532	-1.05639	-0.112282	-0.0586755	-0.397128	-0.628764	-0.487267	1.16922	-0.233164	0.286239	-0.111307	-0.379926	2.74585	1.17817	2.07525	1.23621	0.451383	-0.0367778	0.00347301	0.929896	0.158126	0.173349	-0.428461	-0.480873	-0.1129	0.830411	-1.51269	-1.24482	-1.24779	-0.722734	-0.989857	-1.26867	-1.04917
[truncated: 5,000 more columns]

## Sheet: Figure 3
Figure 3 a
Spontaneous Behavior Scatter Plot
	M1 Cross-Area Activity			-0.738561	-0.261297	-0.703502	-1.0468	-0.404249	-0.854336	-0.367095	0.336433	-0.93653	-0.299611	-0.259683	-0.555933	0.30334	0.19902	-0.20073	-0.188222	-0.133714	-0.436789	-0.708246	-0.459744	-0.431867	-0.856854	0.46984	-0.592871	-0.306919	-0.59309	-0.16285	-0.465035	-0.302707	0.324398	-0.0329392	-0.495129	-0.478318	-0.295216	-0.237878	0.0837542	-0.303617	-0.429584	0.0296785	0.443079	-0.157416	-0.0862273	-0.636824	-0.608615	-0.767812	-0.705367
	M2 Cross-Area Activity			-0.178096	-0.5613	-1.0232	-0.703127	0.119489	-0.547405	-0.308463	-0.994229	-0.594582	0.416597	-0.205476	0.645341	0.75928	-0.565784	0.110183	0.260992	-0.255759	0.402975	0.784753	-0.172747	1.41699	0.639035	-0.47084	1.80936	0.348654	0.345138	-0.0292998	-0.124214	0.237625	-0.287596	1.56779	-0.182464	1.36973	0.28489	0.512239	0.941899	0.783709	-0.125037	0.222796	-0.495974	-0.0192676	-0.22379	0.745143	0.626548	0.521081	0.854993
Early Reaches Scatter Plot
	M1 Cross-Area Activity			0.12251	1.30295	0.302368	0.18752	0.0174765	0.367286	0.398488	0.402291	0.132989	-0.0870745	0.437041	0.269515	0.498117	0.824578	-0.379802	0.32513	1.00881	1.48036	-0.466925	-0.922747	1.89467	2.14721	-0.426766	0.514044	0.427375	1.59508	0.0211609	0.213139	0.311326	-2.10216	-1.26504	-0.461192	-0.810515	-0.961183	-0.749706	-2.11276	-0.817449	-0.684068	0.840507	0.791149	1.31984	1.0558	1.26797	1.9741	1.36826	1.50057
	M2 Cross-Area Activity			0.0104511	-0.144221	1.98984	0.869045	1.37135	0.821645	0.251005	1.06204	0.434973	0.739593	0.866566	0.273818	0.733053	0.446708	0.416531	0.403779	1.20278	0.0853269	1.9608	-1.62493	1.4543	0.918057	0.686423	0.875593	0.702577	0.355981	-0.11881	0.841645	1.68357	-1.05314	0.4584	0.517382	-0.718311	-0.160337	-0.542307	-2.08682	-0.465198	-0.0834538	0.0638162	1.1781	2.53401	0.325935	-0.0815882	1.17008	0.24179	1.40302
Late Reaches Scatter Plot
	M1 Cross-Area Activity			0.260534	0.514911	-0.272279	0.226856	1.67414	0.209778	-1.12208	0.757492	-0.589487	-0.95147	0.195423	-0.40172	0.953118	-0.688127	0.00339544	0.810353	0.0570652	1.21898	0.773782	1.60936	0.301849	-1.07275	0.6797	-0.237375	0.13586	-0.402317	-0.484209	0.0782267	-0.0966474	-0.463304	0.4481	0.0182029	-0.308588	-0.336556	0.430681	0.179996	0.335888	0.322897	0.242425	0.419049	0.698211	1.15387	-0.159519	1.21614	1.02885	0.542063
	M2 Cross-Area Activity			0.534881	0.916988	-0.244658	0.236439	0.0444103	-0.0316027	0.558376	0.812719	-0.199403	-0.687705	1.15452	0.200343	-0.200695	0.193016	-0.329857	0.655996	-0.424381	-0.747559	-0.673011	0.849271	2.04483	1.70412	0.119711	0.611877	-0.29224	1.41454	0.739423	0.746332	0.285072	1.2997	0.167986	1.61553	0.309847	0.0909683	0.642156	-0.382235	-0.543458	-0.0589321	1.3812	2.24681	1.40674	1.18407	3.00788	1.87739	4.9637	2.10005
Figure 3 b
	Individual Animal Means								Across-animal Means (Computed by linear mixed effect model)
	Rat ID			T131	T213	T314	T241			Mean	SEM
	Mean Spontaneous CCA R2			0.308981	0.404175	0.231486	0.288402		Spont.	0.308275	0.0414883
	Mean Early Reach CCA R2			0.106601	0.354507	0.464617	0.453118		Early	0.3447	0.0959828
	Mean Late ReachCCA R2			0.134194	0.46069	0.357952	0.24734		Late	0.30005	0.0812783
[truncated: 5,000 more columns]

## Sheet: Figure 4
Figure 4 a
Early Reaches
M1 Cross-Area Activity			-1.13961	-1.33288	-1.30161	-0.660951	-0.665383	-1.29612	-1.23031	-0.914632	-0.469863	-0.788035	-0.595003	-1.08036	-1.36209	-1.03517	-1.11664	-1.14303	0.344986	-0.890394	-0.849641	-1.04393	-1.11414	-1.26494	-0.149554	-0.377448	0.272727	-0.681974	-1.27512	-0.645947	-0.194525	-0.153367	-1.09875	-1.27964	-0.238731	0.504169	1.15884	-0.39994	-0.551934	0.919795	-0.642919	-0.624682	-1.10244	-1.25646	-0.744144	-1.42656	-0.841501	-1.36694	-1.47828
M2 Cross-Area Activity			-0.917959	-0.906594	-0.98865	-0.198755	-0.525263	-0.387933	-0.188099	-1.08469	-1.52167	-1.77681	-1.66546	-0.941372	-0.444314	-1.17756	-1.51043	-1.39073	-0.0455981	-0.203015	-0.51537	-0.767556	-0.561098	-1.12193	-0.380531	0.131736	-1.19861	-1.59257	-0.724735	-1.25384	-0.294444	1.1158	-0.524808	-0.959829	-0.395598	0.448799	3.90673	-1.42515	-0.270122	0.903651	-1.76004	-0.590688	-1.3918	-0.712086	-1.2297	-0.712787	0.313729	-0.351764	-0.165794
Pre-reach			1	1	1	1	1	1	1	1	1	1	1	1	1	1	1	1	1	1	1	1	1	1	1	1	1	1	1	1	1	1	1	1	1	1	1	1	1	1	1	1	1	1	1	1	1	1	1
Reach Start			0	0	0	0	0	0	0	0	0	0	0	0	0	0	0	0	0	0	0	0	0	0	0	0	0	0	0	0	0	0	0	0	0	0	0	0	0	0	0	0	0	0	0	0	0	0	0
Late Reaches
M1 Cross-Area Activity			-1.92874	-1.81283	-2.11036	-1.93245	-1.74086	-0.689018	-0.325968	-0.8491	-0.429997	-0.826794	-0.660446	-0.758668	0.563953	-0.734909	-0.583296	-0.169656	-1.71302	-0.293263	-0.343023	-0.58482	-1.15254	-0.651495	-1.15874	-1.47247	-0.582009	-1.02352	-0.416138	-0.187147	0.252319	0.0282105	-0.0711404	-0.349905	-0.619051	-0.714619	0.735744	-0.328791	-0.655238	1.12866	-0.517309	0.599303	1.66112	0.216792	-0.00518982	-1.30745	-0.659126	-0.246815	-1.13527
M2 Cross-Area Activity			-1.48357	-1.27967	-1.07758	-1.32765	-1.3117	-0.545927	-1.4477	-0.578507	-0.746131	-0.375548	-0.546135	-0.733803	-0.535448	-0.535861	-0.368494	-0.247635	-0.689441	-1.30028	-0.247402	-0.425361	-0.819907	-1.41499	-0.559816	-0.995834	-0.631481	-0.921977	-0.831105	-1.13662	0.519194	0.0967282	-1.23121	-0.847323	-0.683412	-0.811185	-0.505804	-0.917191	-1.29582	-0.331276	-0.740617	0.219986	-0.245694	-0.960473	-0.622738	-1.34292	-0.517646	-1.8168	-1.169
Pre-reach			1	1	1	1	1	1	1	1	1	1	1	1	1	1	1	1	1	1	1	1	1	1	1	1	1	1	1	1	1	1	1	1	1	1	1	1	1	1	1	1	1	1	1	1	1	1	1
Reach Start			0	0	0	0	0	0	0	0	0	0	0	0	0	0	0	0	0	0	0	0	0	0	0	0	0	0	0	0	0	0	0	0	0	0	0	0	0	0	0	0	0	0	0	0	0	0	0
Figure 4 b
	M2 Median(Reach Start) - Median(Pre-Reach)
	Individual Animal Values								Across-animal Values (Computed by linear mixed effect model)
	Rat ID			T131	T213	T241	T314			Mean	SEM
	Early			0.451739	0.43872	0.278623	0.0767519		Early	0.311459	0.311459
	Late			0.947847	1.82702	1.55856	0.847042		Late	1.29512	1.29512
	M1 Median(Reach Start) - Median(Pre-Reach)
	Individual Animal Values								Across-animal Values (Computed by linear mixed effect model)
	Rat ID			T131	T213	T241	T314			Mean	SEM
	Early			0.256801	0.696666	0.0345033	0.121333		Early	0.277326	0.148262
	Late			0.659707	1.59356	1.06799	1.02137		Late	1.08566	0.120239
Figure 4 c
Early Example Trajectories (Trajectories are interpolated to 230 timpoints using Matlab function 'interp' prior to plotting)
Time (s)	-2	-1.89545	-1.79091	-1.68636	-1.58182	-1.47727	-1.37273	-1.26818	-1.16364	-1.05909	-0.954545	-0.85	-0.745455	-0.640909	-0.536364	-0.431818	-0.327273	-0.222727	-0.118182	-0.0136364	0.0909091	0.195455	0.3
M2 CCA	-0.562409	-0.0943503	-1.44398	0.410213	-0.11297	0.872126	-1.83902	-1.05495	0.423466	-0.65015	-0.512373	-1.2661	-1.19668	-0.559998	-1.40161	-0.479493	-0.706852	-1.2943	-0.896923	-0.552333	-0.871375	-0.255433	0.207177
M1 CCA	-0.930185	-1.16002	-1.06656	-0.816506	1.52715	-0.155325	-0.914303	-0.940954	-0.804771	-0.346273	-0.224562	-1.29723	-1.13625	-0.526088	-1.11434	-0.794772	-1.64347	-0.747355	-0.223803	-0.210109	-0.553953	-0.903726	0.335503
Door Open Time:		-0.00131004
Late Example Trajectories
Time (s)	-2	-1.89545	-1.79091	-1.68636	-1.58182	-1.47727	-1.37273	-1.26818	-1.16364	-1.05909	-0.954545	-0.85	-0.745455	-0.640909	-0.536364	-0.431818	-0.327273	-0.222727	-0.118182	-0.0136364	0.0909091	0.195455	0.3
M2 CCA	-1.2388	-1.3499	-0.963614	-1.38464	-1.09391	-1.19649	-1.12785	-1.13725	-1.11331	-1.1644	-1.46144	-1.51912	-1.24413	-1.38824	-1.22834	-1.21978	-1.82782	-1.53068	-1.38621	1.19414	0.841218	2.21978	1.17617
M1 CCA	-2.02426	-1.97414	-2.07154	-1.81406	-2.15675	-1.7378	-1.87142	-1.85884	-1.88074	-1.78953	-2.09683	-2.24752	-1.83121	-2.04103	-1.92101	-1.94406	-2.11558	-1.52367	-2.0247	0.648758	1.55567	1.23067	1.69813
Door Open Time:		-0.0716157
Figure 4 d
	AUC
	Individual Animal Means						Across-animal Means (Computed by linear mixed effect model)
	Rat ID	T131	T213	T314	T241			Mean	SEM
	Early	0.676796	0.782939	0.883058	0.666156		Early	0.752237	0.0417107
	Late	0.797427	0.944454	0.932153	0.769096		Late	0.860783	0.020183
	Early Example ROC		False Pos.	0	0.000249439	0.000498878	0.000748316	0.000997755	0.00124719	0.00149663	0.00174607	0.00199551	0.00224495	0.00249439	0.00274383	0.00299327	0.0032427	0.00349214	0.00374158	0.00399102	0.00424046	0.0044899	0.00473934	0.00473934	0.00498878	0.00523821	0.00548765	0.00573709	0.00598653	0.00623597	0.00648541	0.00673485	0.00698429	0.00698429	0.00723372	0.00748316	0.0077326	0.00798204	0.00823148	0.00848092	0.00873036	0.0089798	0.00922923	0.00947867	0.00972811	0.00997755	0.010227	0.0104764	0.0107259
			True Pos.	0	0	0	0	0	0	0	0	0	0	0	0	0	0	0	0	0	0	0	0	0.00118483	0.00118483	0.00118483	0.00118483	0.00118483	0.00118483	0.00118483	0.00118483	0.00118483	0.00118483	0.00236967	0.00236967	0.00236967	0.00236967	0.00236967	0.00236967	0.00236967	0.00236967	0.00236967	0.00236967	0.00236967	0.00236967	0.00236967	0.00236967	0.00236967	0.00236967
	Late Example ROC		False Pos.	0	0	0	0	0	0	0	0	0	0.000177809	0.000177809	0.000177809	0.000177809	0.000177809	0.000177809	0.000177809	0.000177809	0.000177809	0.000177809	0.000177809	0.000177809	0.000177809	0.000177809	0.000177809	0.000177809	0.000177809	0.000177809	0.000177809	0.000177809	0.000177809	0.000177809	0.000177809	0.000177809	0.000177809	0.000177809	0.000177809	0.000355619	0.000355619	0.000355619	0.000355619	0.000355619	0.000355619	0.000355619	0.000355619	0.000355619	0.000355619
			True Pos.	0	0.000844595	0.00168919	0.00253378	0.00337838	0.00422297	0.00506757	0.00591216	0.00675676	0.00675676	0.00760135	0.00844595	0.00929054	0.0101351	0.0109797	0.0118243	0.0126689	0.0135135	0.0143581	0.0152027	0.0160473	0.0168919	0.0177365	0.0185811	0.0194257	0.0202703	0.0211149	0.0219595	0.0228041	0.0236486	0.0244932	0.0253378	0.0261824	0.027027	0.0278716	0.0287162	0.0287162	0.0295608	0.0304054	0.03125	0.0320946	0.0329392	0.0337838	0.0346284	0.035473	0.0363176
Figure 4 e
Early Example Trajectory
Time (s)	-2	-1.89545	-1.79091	-1.68636	-1.58182	-1.47727	-1.37273	-1.26818	-1.16364	-1.05909	-0.954545	-0.85	-0.745455	-0.640909	-0.536364	-0.431818	-0.327273	-0.222727	-0.118182	-0.0136364	0.0909091	0.195455	0.3
p(Reach)	0.140956	0.316584	0.390748	0.158459	0.179904	0.10659	0.128329	0.732969	0.087342	0.0831302	0.387675	0.084943	0.133672	0.129205	0.0840565	0.195446	0.148817	0.111205	0.317448	0.195288	0.110196	0.157239	0.344185
Door Open Time:		-0.00131004
Late Example Trajectory
Time (s)	-2	-1.89545	-1.79091	-1.68636	-1.58182	-1.47727	-1.37273	-1.26818	-1.16364	-1.05909	-0.954545	-0.85	-0.745455	-0.640909	-0.536364	-0.431818	-0.327273	-0.222727	-0.118182	-0.0136364	0.0909091	0.195455	0.3
p(Reach)	0.01939	0.00268495	0.0121014	0.00273903	0.00254958	0.00475769	0.0263015	0.0346978	0.0218662	0.136748	0.127327	0.0851094	0.00979087	0.00980909	0.0250344	0.0260869	0.0380597	0.0400311	0.0036238	0.117633	0.95771	0.999915	0.848543
Door Open Time:		-0.0716157
Figure 4 f
Early p(Reach)
	Time (s):	-2	-1.89545	-1.79091	-1.68636	-1.58182	-1.47727	-1.37273	-1.26818	-1.16364	-1.05909	-0.954545	-0.85	-0.745455	-0.640909	-0.536364	-0.431818	-0.327273	-0.222727	-0.118182	-0.0136364	0.0909091	0.195455	0.3
	Trial #:
p(Reach)	1	0.0721882	0.0705778	0.216745	0.178501	0.0991368	0.0810049	0.0477445	0.0490582	0.402477	0.0278699	0.111665	0.066636	0.0658422	0.137098	0.0718698	0.205309	0.127374	0.101539	0.0749096	0.171243	0.416867	0.478899	0.126694
	2	0.113388	0.0514369	0.0993916	0.168732	0.0902281	0.218859	0.327351	0.117688	0.179061	0.0773022	0.188614	0.102594	0.138355	0.255212	0.0679008	0.101786	0.601087	0.0869975	0.0596889	0.142927	0.101873	0.586636	0.109753
	3	0.11571	0.341326	0.153706	0.0821291	0.0437177	0.0760986	0.275372	0.100376	0.123668	0.124585	0.369171	0.0855501	0.0460517	0.283284	0.0501334	0.109473	0.489625	0.0273532	0.213594	0.301223	0.0952174	0.134164	0.0785467
	4	0.0547161	0.205489	0.060926	0.0891125	0.0401097	0.0350821	0.0231992	0.203385	0.409519	0.0481229	0.0725998	0.15006	0.0564804	0.0934424	0.0880504	0.0642515	0.20074	0.0830596	0.199056	0.46211	0.164045	0.173221	0.216427
	5	0.0686244	0.0173695	0.07251	0.0758357	0.256093	0.113405	0.111284	0.0575218	0.459424	0.0850289	0.0672927	0.0718769	0.323818	0.112588	0.132971	0.212741	0.121682	0.0792147	0.156241	0.423296	0.55977	0.376515	0.0508574
	6	0.148904	0.062803	0.056118	0.0702434	0.0547465	0.144321	0.0440459	0.0428044	0.0291126	0.0529511	0.103951	0.0676803	0.0392067	0.0710625	0.0583413	0.138708	0.334314	0.0215231	0.181616	0.16317	0.173022	0.353506	0.630047
	7	0.289206	0.166119	0.254816	0.0486643	0.0701358	0.117564	0.0131743	0.425834	0.089167	0.122788	0.480766	0.0479118	0.102351	0.0534199	0.0440578	0.0923359	0.0743925	0.092693	0.163052	0.222969	0.133266	0.452678	0.448337
	8	0.416304	0.0406695	0.186877	0.0511078	0.0381924	0.0659079	0.138042	0.0539758	0.0725242	0.045743	0.0996258	0.0599282	0.145737	0.0504703	0.043374	0.0480395	0.300333	0.0273352	0.0980331	0.437775	0.365799	0.465345	0.274946
	9	0.139869	0.176842	0.130453	0.0926874	0.133889	0.0461153	0.104987	0.0927152	0.258486	0.0643643	0.0570405	0.136305	0.0391632	0.0991935	0.290184	0.315017	0.121364	0.0751461	0.238932	0.343753	0.0917251	0.778472	0.0819434
	10	0.0612865	0.0440999	0.814825	0.0496958	0.0413925	0.212409	0.119986	0.120079	0.057555	0.0802026	0.305192	0.0761966	0.0545994	0.158383	0.265028	0.15021	0.0283986	0.0475292	0.0947542	0.520223	0.216093	0.666869	0.156694
	11	0.0626557	0.0575214	0.198384	0.112812	0.088379	0.10184	0.264487	0.124041	0.0507251	0.0949883	0.189604	0.184105	0.0493575	0.201193	0.112196	0.0644281	0.0809	0.0586814	0.0649277	0.116378	0.0974028	0.622462	0.478884
	12	0.0776773	0.0589428	0.0839187	0.145968	0.026587	0.68361	0.11635	0.12412	0.0985583	0.157549	0.507657	0.288293	0.0569992	0.0230168	0.244322	0.0637373	0.14272	0.167072	0.0787085	0.235701	0.0708704	0.21881	0.20142
	13	0.067328	0.187016	0.220998	0.0726202	0.0550695	0.217278	0.0846996	0.195913	0.0686227	0.146026	0.596913	0.0774821	0.0722809	0.136364	0.390233	0.0980749	0.0809225	0.221415	0.18296	0.250078	0.217458	0.672336	0.201775
	14	0.0879003	0.369812	0.246529	0.0958002	0.0616194	0.145412	0.150674	0.0850655	0.0615488	0.182092	0.449915	0.0912892	0.105726	0.0360882	0.169316	0.100654	0.0686309	0.0469211	0.147517	0.181258	0.0792517	0.583983	0.313791
	15	0.203272	0.0787037	0.0842541	0.0837268	0.162922	0.0454961	0.0451383	0.125913	0.0943402	0.100426	0.162875	0.0596245	0.0733434	0.0926653	0.135463	0.0430396	0.112918	0.0801133	0.0964944	0.191453	0.119913	0.114388	0.640096
	16	0.0730692	0.230022	0.0586879	0.0670163	0.0409511	0.0217225	0.118665	0.177269	0.126123	0.0854549	0.267308	0.229268	0.105649	0.167592	0.0686464	0.0474861	0.189376	0.062148	0.108465	0.688674	0.263932	0.599899	0.0458661
	17	0.0730406	0.0779645	0.165873	0.0747689	0.0606506	0.0537349	0.814725	0.0985785	0.166865	0.176377	0.232917	0.258899	0.0631219	0.12097	0.0540592	0.353301	0.641189	0.0306754	0.020474	0.132232	0.552336	0.930053	0.136524
	18	0.0966479	0.0858594	0.194817	0.704312	0.0334964	0.0700213	0.254532	0.117423	0.162783	0.109367	0.0466186	0.337411	0.123012	0.15281	0.218867	0.335251	0.133865	0.068287	0.121378	0.443229	0.337852	0.254103	0.10721
	19	0.0489282	0.108361	0.12363	0.258377	0.0690651	0.0620074	0.064392	0.213536	0.0524651	0.112855	0.106641	0.270501	0.0472306	0.160292	0.251446	0.514023	0.31806	0.0673201	0.112027	0.382667	0.142157	0.244706	0.231538
	20	0.0391215	0.152513	0.276037	0.151739	0.0776068	0.0176305	0.097299	0.0861854	0.191861	0.0648827	0.22486	0.624542	0.0589763	0.0566679	0.0261206	0.203217	0.325244	0.0917139	0.23287	0.280697	0.296457	0.579251	0.162334
	21	0.100193	0.0538821	0.0744596	0.0708459	0.035431	0.0495593	0.22983	0.032522	0.305015	0.0827975	0.191029	0.446482	0.158388	0.213663	0.0703469	0.105008	0.66706	0.827846	0.316468	0.170324	0.667766	0.408272	0.1709
	22	0.110439	0.164661	0.174587	0.115404	0.114246	0.0145822	0.260214	0.191464	0.0748109	0.0335368	0.070342	0.278731	0.126737	0.117279	0.0618198	0.0893078	0.477206	0.192798	0.105933	0.304612	0.0669948	0.777517	0.0556643
	23	0.100111	0.100098	0.186306	0.202183	0.113808	0.0459902	0.538261	0.155838	0.0576572	0.0422282	0.195522	0.431181	0.052989	0.0137494	0.0532008	0.102635	0.240804	0.130122	0.102218	0.0904919	0.249655	0.122711	0.31259
	24	0.177941	0.0639356	0.0634291	0.139245	0.0687281	0.0631059	0.245835	0.16928	0.0743642	0.192671	0.0862346	0.691211	0.0393745	0.0763238	0.0723471	0.11983	0.24136	0.521386	0.273241	0.49553	0.100129	0.445054	0.235869
	25	0.0679405	0.0851516	0.114845	0.124998	0.0709733	0.136325	0.0640239	0.726412	0.0416238	0.0887077	0.103029	0.231192	0.0606554	0.0703644	0.0762636	0.183343	0.189585	0.156672	0.118004	0.127243	0.0411338	0.400487	0.215499
	26	0.153885	0.116734	0.0546643	0.104915	0.046457	0.0836413	0.125462	0.247651	0.0319165	0.0747372	0.213309	0.308999	0.116763	0.0938202	0.104429	0.159351	0.32747	0.351614	0.0725141	0.175939	0.345426	0.815004	0.0654519
	27	0.0584658	0.0794745	0.135734	0.0664619	0.122587	0.138149	0.0351399	0.204939	0.0825154	0.0390362	0.375851	0.0944347	0.0578243	0.254635	0.123743	0.093031	0.524348	0.0121791	0.0470132	0.183623	0.231987	0.12037	0.261584
	28	0.157637	0.107429	0.0728777	0.168836	0.110631	0.109871	0.118001	0.0809259	0.1141	0.115665	0.102817	0.234824	0.0906073	0.286902	0.123482	0.0303183	0.708722	0.489477	0.126241	0.468158	0.506649	0.151759	0.364203
	29	0.242138	0.0918763	0.111402	0.221209	0.158571	0.0460331	0.184905	0.0950871	0.0555193	0.11392	0.0620329	0.0854249	0.0660262	0.223799	0.0652987	0.121341	0.217234	0.3006	0.38675	0.188465	0.423816	0.468404	0.422721
	30	0.13036	0.0469154	0.178282	0.145574	0.643417	0.147744	0.0612965	0.0820375	0.0855444	0.104564	0.568729	0.0496023	0.0589672	0.0776056	0.0794138	0.162263	0.384219	0.125758	0.281173	0.324943	0.773049	0.504632	0.403993
	31	0.16608	0.118831	0.263087	0.120803	0.0714787	0.0444474	0.111075	0.0732814	0.0699857	0.0710961	0.0953651	0.114118	0.0737556	0.154283	0.04469	0.0858348	0.24757	0.0883269	0.316895	0.107004	0.249977	0.051336	0.64053
	32	0.159583	0.122021	0.0641025	0.131137	0.0937332	0.124624	0.138642	0.128279	0.043305	0.0833828	0.091002	0.127428	0.0878849	0.158111	0.0413257	0.166359	0.0941008	0.167794	0.397481	0.239271	0.683904	0.249106	0.0756121
	33	0.087559	0.0329816	0.128971	0.0382708	0.0885506	0.103008	0.12361	0.439909	0.0915463	0.0690785	0.0620994	0.150556	0.0924761	0.368835	0.107535	0.174544	0.241664	0.17835	0.173185	0.0836455	0.666207	0.301681	0.137394
	34	0.0382626	0.0433925	0.138441	0.0733837	0.157824	0.126505	0.0860243	0.0369166	0.102519	0.0690473	0.0588443	0.0796821	0.0302343	0.142015	0.0902375	0.190704	0.275396	0.225948	0.115398	0.299456	0.110255	0.173765	0.241826
	35	0.139351	0.26506	0.33992	0.059564	0.15294	0.103809	0.0626715	0.414156	0.0618486	0.0554588	0.239698	0.0974543	0.0632009	0.0861083	0.046326	0.0626012	0.335244	0.239926	0.22911	0.17191	0.0962387	0.432072	0.664314
	36	0.164868	0.0569591	0.0847912	0.0392511	0.0504874	0.105763	0.0562336	0.171078	0.0353437	0.0990899	0.223975	0.199923	0.168919	0.0324146	0.0725297	0.075079	0.111651	0.193111	0.132848	0.315034	0.254418	0.384939	0.131551
	37	0.0708103	0.109683	0.154695	0.0248806	0.0301712	0.0900258	0.11379	0.250431	0.0649005	0.0747334	0.348418	0.0917687	0.169625	0.60986	0.130523	0.265271	0.0328161	0.0480766	0.0636677	0.220967	0.413142	0.42189	0.161776
	38	0.118535	0.174594	0.0846335	0.185681	0.10891	0.321101	0.20578	0.103574	0.0582644	0.12211	0.0256382	0.0715958	0.192664	0.833185	0.190046	0.0513615	0.0400397	0.325622	0.10223	0.163914	0.352203	0.592638	0.29012
	39	0.0880824	0.166024	0.31594	0.223512	0.113722	0.182889	0.136	0.0582781	0.0833895	0.0698312	0.205237	0.283911	0.096388	0.496542	0.123484	0.105447	0.134917	0.121908	0.120909	0.111765	0.233764	0.412066	0.20622
	40	0.141646	0.134624	0.0619144	0.107033	0.0472331	0.10071	0.0710525	0.202761	0.0626429	0.0893964	0.0336424	0.442875	0.058693	0.0874909	0.109146	0.0910118	0.0982137	0.395739	0.0378381	0.554046	0.178073	0.376441	0.138064
	41	0.0516298	0.414912	0.126309	0.0526299	0.155551	0.0263742	0.026075	0.207551	0.0411593	0.0897123	0.160627	0.121162	0.116801	0.0948032	0.200469	0.2387	0.0593748	0.281038	0.0792062	0.118575	0.421982	0.392835	0.0548564
	42	0.0432729	0.162852	0.159228	0.107139	0.0818337	0.0675358	0.19739	0.0620077	0.207011	0.0225378	0.939074	0.0860757	0.0912244	0.0629191	0.209214	0.0778438	0.0345	0.187797	0.0691531	0.178823	0.213559	0.561187	0.136982
	43	0.233118	0.0632674	0.112801	0.0480052	0.0371294	0.104553	0.189399	0.15034	0.241978	0.0739067	0.412576	0.129498	0.202779	0.130388	0.0999593	0.0865656	0.0420958	0.0621145	0.13214	0.380011	0.0870154	0.10107	0.678268
	44	0.114905	0.114127	0.0999717	0.0948761	0.0283318	0.0668361	0.0619942	0.106954	0.561169	0.0449039	0.186934	0.0609854	0.147457	0.118786	0.158694	0.1487	0.0478654	0.15785	0.125105	0.535227	0.0386396	0.151309	0.0929963
	45	0.0957866	0.075482	0.0690166	0.086515	0.0916098	0.0697137	0.125323	0.762536	0.336226	0.138393	0.168258	0.101938	0.173531	0.173042	0.161811	0.171051	0.098309	0.798948	0.173281	0.053317	0.435877	0.820891	0.205186
	46	0.133546	0.140119	0.0911199	0.0580599	0.109096	0.408086	0.0615795	0.54821	0.282159	0.136144	0.14889	0.205555	0.108891	0.111896	0.0324677	0.0392527	0.159998	0.59155	0.130986	0.166805	0.0327329	0.876064	0.843471
	47	0.0518115	0.383164	0.145606	0.0888024	0.0555653	0.0192227	0.0248757	0.0912513	0.0678061	0.332741	0.303356	0.121766	0.281828	0.0572239	0.2733	0.0893044	0.00821905	0.362515	0.0938973	0.066227	0.153472	0.100216	0.752186
	48	0.0880513	0.183391	0.290824	0.0380084	0.0416181	0.0468538	0.0615024	0.151948	0.0697155	0.0807919	0.0641227	0.158253	0.206998	0.184906	0.201339	0.0925222	0.197058	0.118219	0.160327	0.250181	0.307641	0.156853	0.053138
	49	0.112286	0.557299	0.284503	0.0518676	0.024294	0.0451253	0.0511139	0.0629143	0.121049	0.341127	0.0563243	0.105312	0.133289	0.0704961	0.0577142	0.211531	0.300044	0.321082	0.137516	0.113157	0.193973	0.16367	0.201251
	50	0.37216	0.205701	0.174684	0.0150438	0.0643269	0.0870436	0.300422	0.0629494	0.184387	0.167928	0.365054	0.219781	0.297522	0.122713	0.0714202	0.131549	0.219098	0.0984162	0.0409758	0.2305	0.0861952	0.468088	0.608203
	51	0.0231173	0.448263	0.0974222	0.196729	0.0901527	0.0327374	0.151287	0.0945808	0.182766	0.315609	0.322517	0.243624	0.480798	0.038677	0.0654108	0.659415	0.0843691	0.100729	0.103009	0.298474	0.0962082	0.137135	0.814721
	52	0.113176	0.0646829	0.104085	0.0661614	0.0324884	0.0563801	0.161179	0.0715747	0.0664837	0.101206	0.10361	0.329346	0.080661	0.020717	0.0841976	0.396983	0.0937022	0.0182414	0.10011	0.0997361	0.0737186	0.0817022	0.397152
	53	0.0976964	0.034406	0.355965	0.0619915	0.0891746	0.0797045	0.068545	0.204226	0.18299	0.0515786	0.487499	0.151555	0.0468698	0.0667466	0.061348	0.183529	0.101166	0.0771222	0.102339	0.0471735	0.176363	0.252203	0.224454
	54	0.142566	0.130855	0.0821915	0.0392141	0.106721	0.138545	0.309787	0.28381	0.057693	0.0647623	0.124607	0.2899	0.480354	0.0783264	0.0776169	0.162132	0.527933	0.0891952	0.124696	0.453422	0.0307671	0.324385	0.224114
	55	0.080648	0.135303	0.0965046	0.0375626	0.0575671	0.0453647	0.159264	0.823755	0.128182	0.0804575	0.277749	0.0475639	0.0674671	0.532728	0.0544936	0.140477	0.318734	0.063548	0.062843	0.234143	0.0778748	0.19678	0.653871
	56	0.087383	0.0817599	0.0480641	0.0682641	0.0714399	0.0533519	0.115453	0.626467	0.46584	0.0760726	0.0291704	0.203106	0.122995	0.412027	0.0488647	0.0883277	0.378582	0.122664	0.0758625	0.459589	0.118927	0.27653	0.388702
	57	0.132833	0.0263681	0.0585589	0.0822645	0.064622	0.110656	0.393959	0.44298	0.232732	0.112648	0.0607602	0.400002	0.0999034	0.841691	0.0519109	0.151858	0.044037	0.078447	0.0611846	0.322466	0.441608	0.507038	0.345796
	58	0.528311	0.0407632	0.0733782	0.0465537	0.161121	0.0528922	0.273533	0.111822	0.172726	0.0805367	0.138219	0.759684	0.0612825	0.267873	0.0983604	0.0778637	0.0474649	0.359673	0.0644097	0.351233	0.100977	0.664474	0.566797
	59	0.0565539	0.0818366	0.0992764	0.0642079	0.094989	0.0491334	0.278419	0.0685484	0.104708	0.0961414	0.0486184	0.114526	0.179305	0.0988367	0.332508	0.103821	0.0875422	0.549703	0.271771	0.198327	0.186899	0.217712	0.667184
	60	0.062761	0.0415062	0.121891	0.0914119	0.0622509	0.115574	0.0444696	0.0736908	0.0385402	0.0642829	0.081408	0.319446	0.128423	0.0795899	0.369949	0.141859	0.136361	0.123729	0.270996	0.368154	0.518996	0.389172	0.655809
	61	0.0978912	0.193433	0.0482034	0.0520766	0.265875	0.0488229	0.0468352	0.311663	0.192019	0.0624983	0.134816	0.237015	0.0461887	0.169749	0.453274	0.334973	0.171518	0.113349	0.231014	0.261334	0.738314	0.827854	0.68153
	62	0.255008	0.220573	0.082392	0.0844776	0.398723	0.0309148	0.0423161	0.0772492	0.081754	0.0678102	0.0699197	0.0580682	0.088166	0.103916	0.0813619	0.425951	0.097866	0.036493	0.271435	0.166475	0.196684	0.615732	0.599715
	63	0.104935	0.357962	0.0546398	0.051178	0.333783	0.147684	0.0707137	0.117942	0.0384738	0.0654727	0.0833276	0.0355687	0.0771462	0.134687	0.135134	0.150578	0.0611409	0.209157	0.0764641	0.371232	0.27832	0.256394	0.640271
	64	0.0876892	0.575012	0.0390276	0.0346063	0.195843	0.0538605	0.0503407	0.0802136	0.0697985	0.156583	0.0376194	0.333317	0.0585454	0.299588	0.280742	0.278148	0.133831	0.0488899	0.160978	0.35391	0.620608	0.327416	0.0771989
	65	0.0200563	0.0512798	0.0828662	0.0376907	0.297717	0.0461195	0.17053	0.0637273	0.0643063	0.0662188	0.0477881	0.0921353	0.295999	0.0824494	0.0956094	0.0794616	0.0671712	0.0928585	0.0761714	0.301782	0.939226	0.5346	0.162566
	66	0.0607599	0.0175245	0.0614786	0.0722977	0.0682757	0.118982	0.0661994	0.083844	0.0953069	0.0890986	0.0517835	0.121471	0.136331	0.0345243	0.11675	0.0634901	0.143808	0.0995417	0.0443467	0.178433	0.136484	0.839347	0.62492
	67	0.0869205	0.434704	0.056519	0.0637307	0.0553501	0.0866383	0.0551188	0.0769866	0.181561	0.105871	0.139198	0.0489147	0.129218	0.232471	0.0821183	0.0600719	0.11388	0.0488584	0.294989	0.059845	0.290268	0.567644	0.615249
	68	0.354149	0.0956186	0.107662	0.139761	0.0203087	0.049892	0.188165	0.011951	0.594807	0.0899573	0.174411	0.0495699	0.0883073	0.437041	0.246807	0.0545679	0.131081	0.0443007	0.156312	0.0746613	0.276872	0.175365	0.0775827
	69	0.260125	0.227513	0.0626929	0.0845958	0.0299404	0.0706374	0.257158	0.0509742	0.779079	0.06182	0.0655992	0.0894776	0.179583	0.0498156	0.0368664	0.160118	0.0804566	0.0407868	0.197378	0.111841	0.498876	0.741564	0.116121
	70	0.128052	0.127963	0.0493412	0.261955	0.0404147	0.0989414	0.0456258	0.0725916	0.221723	0.05269	0.165398	0.0479805	0.0820629	0.0776876	0.236071	0.129301	0.643022	0.0394639	0.196189	0.413236	0.525676	0.706201	0.161305
	71	0.149664	0.153467	0.0910192	0.159436	0.143483	0.0611261	0.198397	0.112968	0.362053	0.0729378	0.0970224	0.347924	0.106221	0.0986293	0.0420529	0.103032	0.277707	0.0792021	0.040708	0.443994	0.662831	0.170933	0.0726465
	72	0.406192	0.0723301	0.233168	0.0819343	0.0791328	0.0490875	0.0615388	0.0788513	0.230942	0.130259	0.120853	0.0928111	0.0974938	0.0849501	0.235337	0.160272	0.530349	0.0352993	0.0245347	0.376774	0.574319	0.225613	0.207089
	73	0.0317935	0.105306	0.0566438	0.100885	0.0920914	0.0373486	0.0809814	0.188954	0.0842679	0.205741	0.335275	0.805508	0.246148	0.446813	0.224158	0.166853	0.0850286	0.0847991	0.110523	0.173741	0.751759	0.81189	0.119577
	74	0.0577045	0.129298	0.0604449	0.0851511	0.0898498	0.028647	0.0311751	0.161656	0.10779	0.0996095	0.389306	0.214649	0.143391	0.117788	0.340245	0.095178	0.0331932	0.0373389	0.0777779	0.0725691	0.371151	0.644693	0.115928
	75	0.036078	0.0978022	0.122428	0.0532952	0.408431	0.140004	0.080705	0.139821	0.202523	0.578441	0.120535	0.192904	0.168724	0.154677	0.388547	0.299135	0.185142	0.075706	0.0740241	0.108996	0.315196	0.0637864	0.831788
	76	0.195198	0.146122	0.0419621	0.0396821	0.248059	0.572656	0.090055	0.526983	0.2017	0.113848	0.538563	0.0401196	0.48389	0.213854	0.247252	0.114589	0.179181	0.0458533	0.0629699	0.46471	0.371119	0.38365	0.190926
	77	0.156885	0.0581612	0.0593886	0.0579258	0.230775	0.0888897	0.0446444	0.199723	0.10745	0.129887	0.272656	0.061745	0.203783	0.115232	0.290884	0.100886	0.487445	0.0582636	0.171014	0.141049	0.547202	0.417358	0.524125
	78	0.139652	0.02255	0.0521428	0.049623	0.0892029	0.0236807	0.0315021	0.422383	0.160057	0.381436	0.0470067	0.0847452	0.137166	0.216565	0.075273	0.0691387	0.63264	0.0544509	0.205191	0.0502184	0.810152	0.839108	0.106295
	79	0.0396334	0.101855	0.0733913	0.0627705	0.478411	0.221039	0.167873	0.707009	0.207991	0.180255	0.108108	0.0186235	0.560023	0.109757	0.103085	0.281661	0.258258	0.0371119	0.0796776	0.282115	0.794824	0.122177	0.854182
	80	0.153175	0.123801	0.0436201	0.0800898	0.148168	0.138595	0.107931	0.532365	0.0558068	0.23984	0.0862366	0.0487756	0.785758	0.127362	0.146764	0.149647	0.424266	0.0706741	0.32961	0.587887	0.247616	0.611292	0.312883
	81	0.0314839	0.0949018	0.0476232	0.111387	0.160534	0.131348	0.117035	0.452826	0.133976	0.159953	0.105887	0.0686652	0.518401	0.347459	0.0288332	0.0744788	0.152748	0.0595873	0.0632497	0.405583	0.693139	0.686217	0.529592
	82	0.0506242	0.0272052	0.0268555	0.0630981	0.191135	0.226242	0.0651396	0.242753	0.056973	0.286029	0.148623	0.100868	0.0220452	0.0579547	0.107583	0.191291	0.545483	0.131979	0.103999	0.135032	0.462227	0.448179	0.351278
	83	0.0398964	0.0407962	0.0262412	0.0521364	0.15129	0.201671	0.064685	0.137328	0.0553516	0.0863046	0.067942	0.176078	0.114484	0.135916	0.0729966	0.185558	0.0516622	0.110685	0.0724767	0.112008	0.603731	0.0688746	0.62687
	84	0.0605912	0.0441296	0.0958182	0.0487592	0.0767877	0.0511698	0.0408722	0.0244272	0.0558514	0.064144	0.31191	0.143817	0.0694714	0.0387153	0.0588917	0.227546	0.0526758	0.186521	0.157674	0.282776	0.370489	0.605627	0.0406064
	85	0.0557994	0.118628	0.134623	0.0130944	0.0647997	0.124636	0.0577355	0.178034	0.137476	0.200353	0.111719	0.0574728	0.0748619	0.0449879	0.0390321	0.153446	0.060206	0.154987	0.141523	0.0464457	0.907655	0.159397	0.0971218
	86	0.0691969	0.0693562	0.179855	0.0592581	0.0460502	0.0272939	0.0257707	0.137206	0.0909257	0.0908677	0.0675221	0.139671	0.200857	0.123167	0.0406663	0.21055	0.0772594	0.199386	0.383628	0.0198625	0.23846	0.402106	0.474984
	87	0.152275	0.068009	0.087175	0.0892649	0.0520868	0.0829794	0.120171	0.151718	0.0989141	0.0910421	0.0817232	0.182893	0.272712	0.15671	0.101518	0.0750089	0.0941866	0.150346	0.259631	0.0791122	0.481537	0.106857	0.826422
	88	0.106578	0.0387232	0.125212	0.0658119	0.112941	0.136516	0.181851	0.0935029	0.0907876	0.311512	0.048079	0.349491	0.166093	0.0827742	0.270002	0.0655887	0.0961754	0.237531	0.173842	0.179316	0.433179	0.221304	0.0726969
	89	0.047278	0.0348202	0.0570318	0.17257	0.110751	0.0541738	0.075173	0.0821694	0.0677631	0.104707	0.206482	0.0751187	0.0494739	0.027439	0.224089	0.110629	0.271792	0.142891	0.0368823	0.384586	0.536671	0.43691	0.15992
	90	0.0101134	0.0603505	0.0576511	0.108631	0.104168	0.0284309	0.0753831	0.0357422	0.0570586	0.172498	0.141969	0.101224	0.0642568	0.180161	0.03445	0.0838033	0.170876	0.148709	0.190323	0.334373	0.114958	0.470379	0.372368
	91	0.0677927	0.0305628	0.104623	0.0860068	0.0732757	0.0643504	0.0472685	0.0808911	0.0288391	0.0947655	0.139037	0.0390875	0.192926	0.116014	0.0570104	0.101701	0.0400683	0.195138	0.162134	0.107307	0.359078	0.373384	0.232047
	92	0.0555904	0.0232484	0.0915282	0.0540367	0.0759445	0.0667739	0.0936054	0.0600306	0.0383994	0.0326017	0.0913264	0.0610384	0.0576463	0.0752218	0.11765	0.138912	0.0901119	0.355385	0.0318498	0.141625	0.731032	0.521243	0.271321
	93	0.120353	0.100806	0.0218421	0.05599	0.0303585	0.0613555	0.0938405	0.0607248	0.0674301	0.397702	0.42097	0.0564511	0.146114	0.051265	0.191932	0.404455	0.0843461	0.146918	0.0969676	0.302233	0.765542	0.670072	0.125654
	94	0.0399502	0.0817653	0.159378	0.0392984	0.0907392	0.0604975	0.0967454	0.115698	0.0800752	0.495808	0.179409	0.0847653	0.0866805	0.1225	0.275215	0.199998	0.0848717	0.523017	0.491136	0.0695218	0.144511	0.634168	0.3636
	95	0.0343203	0.106184	0.100714	0.0436637	0.0668589	0.08601	0.0430192	0.0444629	0.179222	0.120823	0.920118	0.183696	0.146225	0.193368	0.0845692	0.0795118	0.0550408	0.462496	0.197994	0.443454	0.613716	0.182794	0.56282
	96	0.106545	0.0985166	0.0487158	0.142831	0.119291	0.0477795	0.0498289	0.173173	0.129053	0.496353	0.36217	0.100789	0.223502	0.0792777	0.0446339	0.0679382	0.0315501	0.0273673	0.146022	0.474656	0.614029	0.206314	0.402692
	97	0.0280834	0.0824257	0.0703643	0.371484	0.0512511	0.104198	0.0569251	0.0476896	0.0690541	0.151588	0.147089	0.0396114	0.105055	0.168629	0.201564	0.0807587	0.137606	0.101492	0.276963	0.222199	0.499145	0.300328	0.10694
	98	0.431333	0.0982664	0.0509064	0.103824	0.164547	0.0663739	0.205396	0.170734	0.0928622	0.0304387	0.114924	0.159958	0.174958	0.0779688	0.0778237	0.300846	0.106461	0.129071	0.410613	0.180106	0.290612	0.520869	0.399111
	99	0.204778	0.0652118	0.116876	0.189239	0.166233	0.0803309	0.102568	0.219643	0.0876032	0.0587464	0.27318	0.229545	0.218126	0.105643	0.0717898	0.309522	0.0877241	0.166175	0.184042	0.154666	0.14135	0.144833	0.638047
	100	0.795416	0.0444947	0.148127	0.040251	0.0547012	0.121276	0.117751	0.065749	0.041981	0.0308683	0.112513	0.143939	0.144895	0.308436	0.114424	0.377086	0.290089	0.150114	0.0922854	0.247862	0.86721	0.0399482	0.0714716
	101	0.056915	0.0822013	0.0147958	0.065725	0.17164	0.0661814	0.449525	0.0911778	0.166555	0.183724	0.107688	0.083293	0.272953	0.0904793	0.0859536	0.817342	0.0879978	0.392044	0.443399	0.189859	0.700603	0.107132	0.422855
	102	0.0646823	0.0811211	0.402303	0.114194	0.0405395	0.114337	0.282149	0.150631	0.120134	0.0494835	0.10242	0.0673826	0.24626	0.157797	0.073055	0.67444	0.28665	0.0735622	0.24941	0.0192084	0.116695	0.715548	0.0668834
	103	0.0500679	0.0689222	0.251914	0.123329	0.0725578	0.0373113	0.103205	0.208761	0.0392978	0.0528188	0.0678868	0.094462	0.0802027	0.0606082	0.107924	0.241086	0.282968	0.182987	0.28158	0.0704742	0.0479412	0.048302	0.202534
	104	0.0363959	0.0499903	0.184825	0.223734	0.270507	0.0603033	0.212202	0.144497	0.104266	0.0966985	0.0211423	0.196481	0.29052	0.0543178	0.13906	0.046065	0.0158837	0.160257	0.11009	0.0823031	0.0686106	0.309601	0.0478801
	105	0.300035	0.19974	0.294537	0.0559695	0.653587	0.150942	0.0299661	0.138845	0.149465	0.0451574	0.083706	0.184117	0.152733	0.0976406	0.104843	0.135304	0.0256316	0.0689627	0.0374876	0.275798	0.680332	0.224306	0.100562
	106	0.161171	0.332811	0.211762	0.182032	0.0402061	0.052418	0.0656124	0.0645228	0.179494	0.117442	0.62021	0.175143	0.131735	0.1009	0.0775504	0.0567094	0.0345454	0.21814	0.198208	0.410005	0.151284	0.386495	0.368049
	107	0.607341	0.310929	0.0381602	0.0535829	0.348149	0.0334365	0.0545833	0.0753465	0.0918427	0.118529	0.0787259	0.125527	0.104694	0.0181113	0.150003	0.100427	0.329447	0.263621	0.131583	0.113923	0.427852	0.379689	0.29069
	108	0.14292	0.10424	0.0988358	0.0179929	0.261135	0.084021	0.0850056	0.268487	0.0835636	0.138865	0.792712	0.364739	0.109052	0.0946657	0.128344	0.514937	0.157701	0.364515	0.162681	0.68198	0.684447	0.171583	0.0660449
	109	0.0503184	0.016059	0.0969935	0.0427064	0.112822	0.0926812	0.0952994	0.141418	0.0244887	0.0240603	0.528079	0.315347	0.0452367	0.196041	0.173518	0.478453	0.0676153	0.181669	0.0750078	0.394506	0.755881	0.59745	0.27577
	110	0.0575323	0.0915052	0.0574328	0.167837	0.229123	0.103025	0.157798	0.0589352	0.0706919	0.281998	0.076516	0.322844	0.12523	0.155479	0.0525183	0.183331	0.0792564	0.0794168	0.35146	0.168436	0.209742	0.865489	0.567144
	111	0.04716	0.0295557	0.142529	0.102518	0.158287	0.067637	0.0993673	0.0615218	0.101307	0.42335	0.0591525	0.131348	0.122649	0.0965699	0.0628043	0.144654	0.101234	0.0794759	0.0654247	0.167207	0.284953	0.114015	0.786271
	112	0.0412325	0.252342	0.0901034	0.183896	0.060636	0.0379356	0.0531111	0.12258	0.300025	0.241756	0.15405	0.0972559	0.147004	0.17514	0.121675	0.17522	0.0530106	0.0538962	0.073039	0.12673	0.78252	0.0386746	0.0671014
	113	0.152186	0.136473	0.0600122	0.0718396	0.209866	0.0473229	0.0676688	0.161352	0.45482	0.0607746	0.143476	0.0756343	0.119254	0.0920829	0.0440793	0.207466	0.273495	0.0657291	0.337725	0.210258	0.726881	0.803299	0.253979
	114	0.1469	0.0621133	0.0982353	0.037615	0.0766858	0.0687393	0.0319387	0.154532	0.444938	0.072469	0.131826	0.0884613	0.0781178	0.117518	0.221068	0.0855599	0.123433	0.251072	0.0911922	0.258856	0.360406	0.415552	0.172993
	115	0.0479854	0.00909868	0.0448734	0.0729316	0.0326401	0.0559563	0.0629726	0.0948534	0.717124	0.0380294	0.176298	0.136856	0.254538	0.0927658	0.121421	0.204479	0.371745	0.131573	0.162866	0.0689851	0.254416	0.118069	0.804966
	116	0.104719	0.460784	0.0187352	0.036551	0.0494053	0.169947	0.10613	0.0766338	0.144961	0.0964119	0.17524	0.0415519	0.121352	0.0979582	0.12812	0.110376	0.22392	0.11883	0.0344418	0.24063	0.144793	0.187705	0.28463
	117	0.0384619	0.210749	0.244515	0.0325878	0.0982964	0.0180588	0.171479	0.0459343	0.203339	0.053534	0.127872	0.0457972	0.263886	0.300154	0.273737	0.435907	0.121754	0.372979	0.0361032	0.294877	0.176848	0.45172	0.226195
	118	0.0739446	0.166979	0.550315	0.0744606	0.385012	0.0503043	0.0659426	0.044344	0.0716396	0.0683773	0.0271509	0.0665783	0.110044	0.122319	0.107033	0.0774362	0.32656	0.0334996	0.0705092	0.1784	0.212017	0.423675	0.176666
	119	0.0334922	0.0379116	0.225258	0.109966	0.435434	0.0620158	0.121735	0.0563462	0.0335697	0.109565	0.16347	0.145727	0.121282	0.106911	0.224646	0.227544	0.0894682	0.0957027	0.0621444	0.263918	0.0984084	0.211974	0.173768
	120	0.0608407	0.0984534	0.108034	0.0238151	0.101091	0.0567722	0.087163	0.0743175	0.19493	0.116394	0.219055	0.0626997	0.0785249	0.355929	0.143001	0.101123	0.699855	0.0633865	0.067684	0.701958	0.288334	0.813306	0.0361464
	121	0.590649	0.0877628	0.149399	0.0354193	0.328793	0.118748	0.62358	0.0883287	0.096661	0.168022	0.134816	0.0802033	0.1548	0.193985	0.12951	0.447108	0.261764	0.067031	0.117068	0.0939475	0.287693	0.648996	0.0381454
	122	0.0869135	0.0529673	0.427628	0.184991	0.199401	0.0886999	0.0654648	0.0389629	0.118938	0.305265	0.559031	0.0683366	0.0239691	0.261278	0.107215	0.63108	0.453064	0.034207	0.0815986	0.681213	0.192343	0.692345	0.24699
	123	0.144241	0.0490835	0.0847004	0.270603	0.130664	0.081891	0.0915721	0.236305	0.0584473	0.297466	0.153272	0.0918039	0.0522406	0.391272	0.122485	0.567841	0.338664	0.0529116	0.107703	0.246161	0.13504	0.185782	0.132032
	124	0.0953797	0.0627627	0.119193	0.139197	0.386962	0.0167106	0.0341163	0.0348704	0.228228	0.0695121	0.39489	0.101088	0.196172	0.295301	0.0544048	0.176095	0.274519	0.0685708	0.110631	0.125463	0.178372	0.0628239	0.013276
	125	0.0488584	0.0938564	0.163098	0.177332	0.133879	0.137902	0.123643	0.102129	0.100161	0.106279	0.164389	0.221676	0.170946	0.0736458	0.10799	0.0637514	0.354484	0.0722539	0.104163	0.0661406	0.806538	0.716792	0.0903356
	126	0.176458	0.0542323	0.0971064	0.155108	0.0921272	0.158454	0.0699186	0.183164	0.065914	0.177296	0.210384	0.18347	0.338938	0.053458	0.0985463	0.193925	0.402103	0.102387	0.271439	0.262513	0.20284	0.251395	0.554343
	127	0.0446665	0.153761	0.0189301	0.0819315	0.0566482	0.0319303	0.116079	0.220766	0.0631616	0.154477	0.269405	0.0582205	0.226506	0.276224	0.0639065	0.27655	0.0690665	0.138939	0.0984012	0.0762516	0.523705	0.11281	0.772
	128	0.0787834	0.0832865	0.061276	0.0850062	0.306789	0.0801328	0.100423	0.160744	0.109695	0.174855	0.222028	0.154045	0.154759	0.235021	0.0832179	0.609775	0.146535	0.107278	0.0874317	0.0566213	0.393726	0.47321	0.0814743
	129	0.0666496	0.134078	0.21712	0.0437228	0.0808213	0.244907	0.0721414	0.24907	0.0367079	0.26555	0.191814	0.252934	0.182539	0.245435	0.042648	0.216277	0.177321	0.0373107	0.153216	0.0184283	0.139607	0.672378	0.609128
	130	0.031283	0.166934	0.0498323	0.028598	0.0232903	0.172471	0.0995209	0.156355	0.0849679	0.070943	0.0424613	0.0875755	0.073672	0.16205	0.182709	0.0960074	0.169743	0.0957318	0.0486621	0.143563	0.0261945	0.755917	0.294784
	131	0.0283701	0.0402305	0.0830302	0.114069	0.0981549	0.0795684	0.0179041	0.201273	0.0991919	0.0780371	0.0709879	0.154442	0.152858	0.0942058	0.0379355	0.134536	0.374693	0.0678271	0.109204	0.15276	0.0711512	0.0733846	0.483261
	132	0.0608971	0.145	0.0896096	0.0627095	0.45574	0.116575	0.13998	0.105428	0.104706	0.120876	0.21651	0.0873193	0.103224	0.113771	0.040913	0.100727	0.349123	0.13174	0.144632	0.220261	0.07877	0.100987	0.0484657
	133	0.106442	0.502393	0.0616011	0.0479619	0.0588919	0.127677	0.332298	0.274686	0.0962182	0.0156825	0.0732848	0.0808921	0.196223	0.0879953	0.0739733	0.124032	0.140943	0.0522974	0.0919611	0.212889	0.154098	0.297192	0.14199
	134	0.198678	0.0429796	0.111714	0.107309	0.0716268	0.165614	0.0765146	0.0604436	0.116457	0.0537262	0.123532	0.0356258	0.0552237	0.02373	0.0802599	0.170413	0.123939	0.0472881	0.0783227	0.272861	0.122659	0.416402	0.349498
	135	0.105392	0.0279214	0.125939	0.136026	0.118646	0.0798027	0.0985669	0.0922456	0.0409661	0.10037	0.0853735	0.040056	0.0778308	0.0309658	0.0375559	0.127762	0.153493	0.0292101	0.0553954	0.129509	0.193635	0.165843	0.529039
	136	0.203257	0.0858574	0.116298	0.103584	0.264001	0.0693021	0.065298	0.120647	0.0414487	0.189993	0.0625465	0.140131	0.101151	0.0541822	0.0936868	0.0515165	0.288326	0.0594768	0.223328	0.354732	0.150307	0.280347	0.129662
	137	0.0465629	0.0539372	0.023268	0.0712445	0.0422108	0.043078	0.104573	0.106891	0.0974694	0.1314	0.0986815	0.145617	0.198646	0.112948	0.0583073	0.130373	0.150675	0.0674464	0.608123	0.177706	0.0928504	0.268315	0.201607
	138	0.0519054	0.103314	0.135711	0.0596856	0.0471775	0.0831047	0.119165	0.125759	0.0700549	0.126499	0.154722	0.197448	0.0758681	0.0543677	0.134275	0.0731854	0.399777	0.0407274	0.397733	0.164432	0.600105	0.908799	0.0964296
	139	0.188449	0.10078	0.103063	0.0777621	0.0700783	0.0505377	0.0475861	0.0668947	0.089331	0.097984	0.489275	0.130915	0.0450649	0.106681	0.0486128	0.348457	0.0811825	0.0553826	0.0849964	0.0668257	0.460194	0.416819	0.190528
	140	0.106649	0.358605	0.0674893	0.0474937	0.138368	0.0557309	0.118222	0.0599772	0.0703284	0.102025	0.121469	0.185789	0.0810756	0.0375318	0.0620497	0.145105	0.0818401	0.0577699	0.27189	0.280373	0.640425	0.31697	0.657658
	141	0.0282478	0.328629	0.313371	0.0404227	0.0713192	0.064369	0.107078	0.105652	0.0357666	0.974946	0.103573	0.0795263	0.0880191	0.0752127	0.082783	0.270717	0.0711759	0.0580864	0.115686	0.155794	0.797958	0.733708	0.177822
	142	0.0581021	0.105323	0.0885783	0.0290037	0.0539205	0.114052	0.138583	0.0450103	0.0930757	0.337508	0.0955971	0.112409	0.045062	0.235283	0.102826	0.080561	0.306159	0.0732399	0.106545	0.218728	0.118118	0.804647	0.618736
	143	0.133437	0.0628331	0.111288	0.0867945	0.0386905	0.0384954	0.039269	0.0473594	0.0625448	0.294534	0.387594	0.0924766	0.0800066	0.0625807	0.0831357	0.600889	0.0394252	0.0694273	0.0499369	0.269771	0.19373	0.0750625	0.47916
	144	0.0475333	0.104431	0.206377	0.0147778	0.147329	0.0347716	0.22551	0.0434913	0.0736093	0.0861178	0.581123	0.0176814	0.135	0.0976957	0.101353	0.0574224	0.0579263	0.0874496	0.277026	0.67133	0.840232	0.176736	0.0620895
	145	0.0117138	0.0996452	0.0508005	0.0659356	0.0523857	0.119044	0.310487	0.0395707	0.0755723	0.283986	0.46219	0.0605015	0.115996	0.0668044	0.158993	0.0952668	0.105556	0.0341167	0.369248	0.203265	0.524616	0.620097	0.162855
	146	0.112067	0.171948	0.174787	0.0149632	0.0839405	0.11996	0.280621	0.0828671	0.045602	0.0896047	0.171113	0.0480249	0.0549097	0.13248	0.107118	0.0654999	0.337831	0.0651087	0.453714	0.0586037	0.311832	0.916803	0.596014
	147	0.0119426	0.406317	0.071269	0.0803877	0.0383467	0.13871	0.253292	0.0809884	0.0778433	0.0396482	0.261218	0.0728624	0.0348182	0.135945	0.294778	0.519737	0.113568	0.0470456	0.334789	0.30745	0.346827	0.165648	0.542695
	148	0.0370528	0.933962	0.019215	0.0727157	0.0324589	0.054458	0.21309	0.0509727	0.093724	0.230467	0.171087	0.116918	0.0720462	0.0390066	0.235024	0.13107	0.104405	0.0665556	0.300989	0.477637	0.750868	0.508489	0.131648
	149	0.268887	0.291354	0.0284913	0.0485634	0.0822945	0.0897913	0.0726048	0.0236523	0.0745462	0.0631837	0.438687	0.0312233	0.286788	0.155626	0.176185	0.156029	0.0865694	0.0404222	0.434352	0.136117	0.815772	0.496923	0.201458
	150	0.051007	0.929915	0.0223241	0.06972	0.0560827	0.0819297	0.236255	0.0735698	0.0451119	0.0842027	0.324536	0.0854667	0.11574	0.0376118	0.0331185	0.110645	0.295175	0.0758889	0.167031	0.0905259	0.0530232	0.704385	0.724343
	151	0.200938	0.0445699	0.0433697	0.055544	0.025187	0.0754871	0.20145	0.0285375	0.0713768	0.0701446	0.103736	0.0299996	0.228994	0.0403068	0.345225	0.148391	0.0773228	0.135049	0.136584	0.117918	0.408115	0.0984608	0.642352
	152	0.0376535	0.155906	0.0519106	0.0530156	0.073774	0.249028	0.0887591	0.0752369	0.0704366	0.154255	0.0536414	0.0234903	0.191776	0.0219332	0.120481	0.320817	0.28473	0.0596922	0.172957	0.21954	0.589116	0.312935	0.112834
	153	0.320069	0.033175	0.101974	0.0601752	0.0594799	0.0477925	0.0381429	0.0918026	0.0806922	0.0942181	0.0939424	0.304617	0.0938277	0.0867354	0.1828	0.171306	0.148089	0.0573194	0.360358	0.0984071	0.728706	0.625774	0.208244
	154	0.26282	0.0869012	0.106972	0.101955	0.0407781	0.0633734	0.366012	0.038593	0.0404298	0.137639	0.186778	0.0685625	0.118734	0.150324	0.0776801	0.0756669	0.21417	0.0671446	0.0400187	0.517022	0.102469	0.831484	0.1536
	155	0.356637	0.0217352	0.0392701	0.0631575	0.11883	0.109862	0.187887	0.191156	0.0298787	0.118934	0.125572	0.214189	0.163007	0.0981606	0.138933	0.136346	0.35409	0.0370592	0.0585028	0.219171	0.280919	0.0636526	0.574283
	156	0.376742	0.111948	0.0780972	0.0525895	0.0332644	0.108505	0.18523	0.11444	0.100597	0.067963	0.0473711	0.139578	0.0569645	0.0303674	0.243385	0.122956	0.0574894	0.0749036	0.107374	0.488607	0.603615	0.310643	0.0605578
	157	0.119183	0.244407	0.0724956	0.0577467	0.0654073	0.16636	0.131943	0.0733945	0.125045	0.0939382	0.242303	0.148531	0.128301	0.051553	0.0820304	0.174039	0.605951	0.0661281	0.214187	0.0667932	0.780527	0.453506	0.384893
	158	0.127944	0.484112	0.27235	0.0708744	0.104826	0.0591078	0.238967	0.0787905	0.0674126	0.0729295	0.326914	0.0494972	0.111428	0.0599805	0.138901	0.0205074	0.0775154	0.11546	0.141872	0.237224	0.0587276	0.581699	0.187606
	159	0.122287	0.162076	0.00698102	0.073408	0.0759139	0.05354	0.0685689	0.113566	0.0483383	0.0699689	0.228286	0.0868715	0.151133	0.0992219	0.0691332	0.0818095	0.0854566	0.0330413	0.124786	0.38545	0.151252	0.252208	0.364389
	160	0.233357	0.227819	0.0383269	0.0531047	0.162834	0.0988076	0.0859146	0.0687304	0.0430654	0.0827122	0.438429	0.148135	0.0468924	0.0736665	0.0238397	0.38787	0.0573944	0.0716378	0.0418167	0.603204	0.2899	0.249925	0.07162
	161	0.056936	0.42239	0.0758359	0.0659333	0.0601791	0.0982904	0.0853831	0.0587436	0.0577299	0.115855	0.190441	0.0905655	0.0955903	0.237344	0.0830008	0.159056	0.0660329	0.131578	0.121335	0.0135306	0.397695	0.438514	0.226039
	162	0.0235987	0.108769	0.0480457	0.0918255	0.0928579	0.116898	0.175874	0.0845935	0.0795018	0.181102	0.276679	0.119818	0.17051	0.0622867	0.0756379	0.138082	0.0601176	0.140937	0.0989934	0.110838	0.0671768	0.75377	0.843551
	163	0.138948	0.49583	0.157923	0.078984	0.229951	0.145196	0.0938595	0.0676034	0.0727043	0.103409	0.529217	0.293211	0.0855391	0.169122	0.123235	0.153468	0.045135	0.0853814	0.204169	0.370461	0.146193	0.155033	0.415574
	164	0.130884	0.698306	0.213805	0.0774285	0.128326	0.0689607	0.0731788	0.0364053	0.0765697	0.0570132	0.355917	0.24775	0.0882918	0.113105	0.135655	0.136483	0.0941069	0.0311311	0.110013	0.35788	0.223878	0.132622	0.0794035
	165	0.109289	0.0513466	0.400785	0.190408	0.0505333	0.0598899	0.259214	0.0548822	0.0779737	0.161937	0.283898	0.162955	0.0577691	0.0203341	0.0829013	0.177058	0.0392141	0.207709	0.0476834	0.413504	0.527347	0.341511	0.191681
	166	0.102333	0.0736454	0.0579818	0.0519408	0.0482525	0.148297	0.0950974	0.0433507	0.0668417	0.120018	0.239012	0.123782	0.0963812	0.115133	0.110683	0.472439	0.0540563	0.375209	0.317143	0.257559	0.596391	0.375616	0.949128
	167	0.143279	0.330594	0.0360894	0.110622	0.351474	0.261214	0.0341024	0.047378	0.117226	0.163531	0.0960932	0.154123	0.0861639	0.138354	0.103158	0.179137	0.0854636	0.100734	0.159365	0.157389	0.331057	0.0248702	0.644578
	168	0.303672	0.0697536	0.0213275	0.224889	0.293587	0.0707893	0.0650269	0.0993326	0.0809269	0.0747911	0.119	0.150253	0.0267809	0.242294	0.0701717	0.122533	0.0692763	0.293533	0.133881	0.050992	0.698633	0.349655	0.138517
	169	0.116314	0.0725732	0.088578	0.0742268	0.150392	0.0134833	0.0704156	0.0492306	0.1472	0.0362732	0.0939172	0.0897649	0.263109	0.450065	0.0359396	0.0639447	0.0822762	0.0932429	0.236915	0.266308	0.686497	0.571896	0.144908
	170	0.210794	0.13659	0.0494854	0.0615214	0.0390682	0.191861	0.0742027	0.0382697	0.111615	0.0830763	0.108842	0.1916	0.0686425	0.199981	0.194275	0.218682	0.0780816	0.0656197	0.118999	0.333833	0.549776	0.595997	0.452589
	171	0.0461908	0.0510038	0.0380357	0.0171286	0.0922187	0.0708861	0.0586576	0.0764837	0.34374	0.0717671	0.120094	0.279659	0.283562	0.224506	0.335812	0.120958	0.077369	0.272732	0.111306	0.263082	0.632014	0.230122	0.291305
	172	0.0377715	0.0372831	0.124445	0.0229036	0.103208	0.0652604	0.107766	0.0384771	0.215683	0.180266	0.235401	0.0603402	0.0926434	0.198069	0.0638777	0.0339226	0.0690563	0.237331	0.0546587	0.711545	0.258491	0.364584	0.288172
	173	0.132437	0.0764469	0.0655216	0.113281	0.0391828	0.0191158	0.103958	0.0849034	0.219201	0.0621437	0.0344375	0.130628	0.774242	0.0775038	0.12982	0.0454525	0.042517	0.317748	0.202898	0.425781	0.263519	0.755334	0.389013
	174	0.123814	0.0343151	0.0695743	0.0632747	0.0362124	0.0341524	0.259742	0.0447753	0.213778	0.222599	0.132081	0.157815	0.158258	0.0394379	0.356631	0.546053	0.0468312	0.174269	0.0631406	0.406392	0.128859	0.440366	0.126278
	175	0.0330955	0.0415001	0.046668	0.043568	0.197985	0.212238	0.722916	0.0427953	0.0568051	0.195318	0.0511575	0.145823	0.599016	0.132212	0.382955	0.0999386	0.031933	0.19477	0.174264	0.325501	0.251475	0.28434	0.22174
	176	0.587778	0.233673	0.0718266	0.119464	0.0899585	0.181007	0.175962	0.0782922	0.0508458	0.0389141	0.216025	0.059035	0.119067	0.115886	0.0762605	0.645748	0.0468438	0.231358	0.101502	0.558995	0.324369	0.435231	0.199922
	177	0.0750103	0.0877945	0.0615093	0.131707	0.0915879	0.0659375	0.111331	0.106134	0.197047	0.242799	0.207347	0.0541982	0.205998	0.160502	0.149989	0.176777	0.149571	0.13189	0.130018	0.336355	0.317882	0.420591	0.103392
	178	0.108328	0.0814371	0.0918022	0.0487235	0.035924	0.077086	0.039416	0.0635641	0.199593	0.232417	0.886262	0.0787212	0.0785258	0.172777	0.206086	0.708943	0.11469	0.0582933	0.127209	0.252255	0.329127	0.823139	0.385407
	179	0.462086	0.0426785	0.136161	0.0516267	0.0537156	0.0184781	0.0281388	0.121251	0.267829	0.0565062	0.144947	0.0370832	0.0564962	0.172046	0.375109	0.0883817	0.115497	0.37515	0.0767471	0.156463	0.115808	0.0632096	0.263584
	180	0.0874801	0.20427	0.0191025	0.0611064	0.10025	0.0645743	0.0330045	0.0866385	0.192781	0.0621904	0.0585646	0.247767	0.180973	0.0803755	0.113551	0.0723814	0.0396653	0.112389	0.0318116	0.612082	0.123969	0.139799	0.0412485
	181	0.1393	0.785574	0.138497	0.046763	0.139985	0.103459	0.405563	0.134396	0.0629802	0.167202	0.117315	0.157132	0.217322	0.0599074	0.309203	0.0775844	0.0780776	0.0426572	0.153409	0.146388	0.376793	0.315347	0.363489
	182	0.0812796	0.0197223	0.132135	0.0918359	0.0397558	0.0346312	0.18103	0.108258	0.128118	0.114512	0.0762498	0.265631	0.440469	0.16762	0.167957	0.0751329	0.269986	0.163413	0.349344	0.0482133	0.19703	0.425771	0.215738
	183	0.117321	0.29093	0.147699	0.103989	0.0337336	0.142038	0.496049	0.0665933	0.12674	0.117437	0.0649406	0.0691135	0.175221	0.0899285	0.383293	0.0713007	0.175498	0.147891	0.222404	0.164471	0.310188	0.160218	0.808402
	184	0.0967723	0.308599	0.0283507	0.0349017	0.0670175	0.0672104	0.128983	0.10796	0.0637258	0.367651	0.277689	0.215066	0.21173	0.142933	0.163107	0.0565038	0.384498	0.406898	0.241626	0.610842	0.282243	0.565176	0.301923
	185	0.136021	0.107827	0.099134	0.0975372	0.0949501	0.0331193	0.463251	0.056765	0.0327129	0.0625422	0.127725	0.0613949	0.124857	0.0283812	0.112856	0.0290194	0.342779	0.197131	0.145625	0.215789	0.675827	0.340466	0.236554
	186	0.238886	0.0580924	0.081087	0.0966254	0.0307451	0.103534	0.0572723	0.0429026	0.103178	0.22534	0.0708116	0.237582	0.0413558	0.0565419	0.278762	0.0342888	0.201962	0.0594724	0.201957	0.242154	0.274263	0.541269	0.176641
	187	0.085003	0.229565	0.0267145	0.0911327	0.119193	0.156636	0.0883288	0.204474	0.0569889	0.150694	0.148668	0.0394334	0.164124	0.141057	0.0452831	0.207336	0.145006	0.426422	0.0318638	0.182257	0.262224	0.0872031	0.249812
	188	0.0552481	0.169749	0.056845	0.0533873	0.0929506	0.141555	0.126326	0.0757375	0.14364	0.213235	0.141143	0.0841187	0.31232	0.26504	0.134339	0.0909144	0.20045	0.187541	0.0471895	0.586128	0.247337	0.408539	0.0220668
	189	0.053165	0.066749	0.172223	0.0695695	0.265568	0.0919632	0.192687	0.0755747	0.214836	0.0993272	0.169227	0.0982262	0.107268	0.211248	0.292997	0.0997486	0.0687833	0.0807811	0.33269	0.174173	0.762721	0.212991	0.0879885
	190	0.230626	0.068061	0.148156	0.054806	0.435482	0.106766	0.0862721	0.0878902	0.0677847	0.303995	0.162904	0.130665	0.0581857	0.12778	0.174967	0.0552089	0.0845118	0.0726778	0.253956	0.0596276	0.223194	0.708056	0.351726
	191	0.0576169	0.0775363	0.457296	0.0374372	0.40729	0.116727	0.0747605	0.0698691	0.213449	0.269286	0.141569	0.0348668	0.0618069	0.0902842	0.147887	0.0783143	0.0565634	0.0538776	0.0747093	0.0978028	0.234191	0.169446	0.377206
	192	0.126982	0.0530484	0.41596	0.163727	0.0646337	0.0299088	0.0554062	0.0417252	0.119239	0.360465	0.109409	0.099644	0.131896	0.0404836	0.123135	0.113902	0.109181	0.0965143	0.0907687	0.149431	0.262046	0.210637	0.220769
	193	0.620201	0.0284229	0.377092	0.0868507	0.13426	0.0908285	0.0884329	0.0336462	0.165928	0.388416	0.118245	0.0717096	0.086015	0.0318839	0.181966	0.0613576	0.0371684	0.0960554	0.313787	0.0619604	0.346065	0.181749	0.195318
	194	0.133205	0.423054	0.289689	0.158203	0.0698534	0.0545565	0.0757621	0.202275	0.14047	0.167986	0.123271	0.0625996	0.142458	0.0943801	0.169642	0.132844	0.074154	0.167938	0.241105	0.129252	0.256145	0.181015	0.631366
	195	0.172631	0.00917862	0.230063	0.10509	0.216151	0.206442	0.412083	0.0974128	0.0885428	0.445381	0.0900999	0.0683872	0.186329	0.0813089	0.0415089	0.104599	0.412392	0.0803206	0.0591248	0.257903	0.348229	0.211785	0.857543
	196	0.0648956	0.0589913	0.0363307	0.0549239	0.121222	0.311549	0.362457	0.0661126	0.075415	0.200116	0.225597	0.0656408	0.127218	0.194312	0.144405	0.0520986	0.0874786	0.0281248	0.064768	0.262082	0.0779763	0.255853	0.384258
	197	0.0414447	0.402488	0.0596853	0.144512	0.0620874	0.0991279	0.131225	0.135522	0.0859886	0.165852	0.347643	0.0857645	0.150093	0.253642	0.0886299	0.0760613	0.0470807	0.0474829	0.404472	0.306828	0.151309	0.0606326	0.236676
	198	0.0334531	0.0696608	0.0592096	0.191024	0.0272069	0.104573	0.172908	0.0419324	0.305962	0.0809757	0.832211	0.215181	0.0379294	0.557343	0.0394879	0.104285	0.0582831	0.0401026	0.163029	0.134181	0.342652	0.238776	0.376443
	199	0.0857558	0.22394	0.080079	0.0611127	0.176944	0.0293367	0.0284965	0.0995251	0.160884	0.053282	0.152012	0.264725	0.0736629	0.136049	0.0526094	0.094238	0.117346	0.25354	0.035514	0.416373	0.301768	0.151932	0.569723
	200	0.173087	0.0760026	0.0709762	0.119219	0.0236284	0.232597	0.114826	0.0790287	0.0760119	0.112865	0.123099	0.128304	0.0915359	0.139109	0.105765	0.120295	0.0759214	0.0955531	0.0941716	0.852159	0.332694	0.0816551	0.157248
	201	0.0451968	0.037127	0.0285002	0.0229329	0.0293536	0.272628	0.0731927	0.0964469	0.16987	0.0684962	0.0625521	0.0892761	0.167581	0.0653527	0.106598	0.274353	0.0922773	0.036111	0.0482003	0.0410719	0.116242	0.297662	0.297577
	202	0.0642442	0.0252244	0.0371489	0.100191	0.147613	0.208521	0.376555	0.0858702	0.439625	0.130544	0.0776846	0.0543209	0.160475	0.0731961	0.0530378	0.0312698	0.280136	0.0607881	0.0345688	0.0400217	0.233593	0.63229	0.600448
	203	0.101289	0.0618947	0.154723	0.155381	0.111678	0.425403	0.209712	0.0783754	0.142101	0.221662	0.096537	0.0622877	0.0968813	0.0730236	0.0787375	0.120707	0.0857218	0.051857	0.0963469	0.107983	0.0796468	0.138058	0.604975
	204	0.00387626	0.091044	0.0443472	0.0648105	0.120692	0.384849	0.0931467	0.0801659	0.116092	0.120086	0.0081012	0.100767	0.055953	0.111935	0.163813	0.119332	0.0579874	0.0653574	0.105434	0.208426	0.203223	0.421751	0.136842
	205	0.0551173	0.0957345	0.0227973	0.0560531	0.173752	0.345803	0.388361	0.131124	0.221983	0.260789	0.060381	0.0649737	0.254356	0.128956	0.071566	0.207138	0.041666	0.0611101	0.198579	0.305095	0.181694	0.289866	0.425391
	206	0.0162451	0.114018	0.0613008	0.0392694	0.15848	0.205463	0.446294	0.156164	0.268784	0.151387	0.539107	0.0776619	0.096574	0.280127	0.238502	0.159333	0.147503	0.0933912	0.0904952	0.153869	0.148849	0.857564	0.535147
	207	0.0102671	0.12829	0.0612862	0.154059	0.0217995	0.121136	0.191646	0.0687316	0.0667214	0.103677	0.125731	0.117751	0.0659673	0.0490404	0.0736112	0.0392597	0.090519	0.071055	0.16041	0.221	0.275713	0.0879323	0.869957
	208	0.0488436	0.0151958	0.110482	0.061031	0.0130755	0.184305	0.0565658	0.0444989	0.352208	0.0513563	0.113168	0.0617887	0.256557	0.0176365	0.0597032	0.0744613	0.0689214	0.0906709	0.24355	0.630306	0.239338	0.163254	0.333487
	209	0.0212464	0.098462	0.136719	0.129318	0.0579099	0.205364	0.187936	0.222125	0.0576321	0.272605	0.272392	0.0618954	0.0967574	0.016511	0.123061	0.104066	0.0583144	0.083512	0.461479	0.220307	0.598474	0.586742	0.436087
	210	0.195838	0.134129	0.0352965	0.112358	0.0453405	0.202122	0.154026	0.135432	0.0588898	0.135846	0.09307	0.0767734	0.560885	0.0455549	0.242938	0.165757	0.0564582	0.0831727	0.191064	0.423027	0.152549	0.554652	0.379366
	211	0.613987	0.141279	0.0559501	0.0906875	0.125631	0.109612	0.0771826	0.222866	0.112033	0.168717	0.0783601	0.123364	0.1714	0.0632149	0.385415	0.044544	0.0623426	0.0687069	0.401268	0.410936	0.558124	0.096184	0.885143
	MEAN:	0.129556	0.145844	0.121293	0.0925751	0.120299	0.106659	0.141759	0.13714	0.13422	0.139361	0.197521	0.146694	0.145829	0.144158	0.134174	0.173788	0.17956	0.139516	0.159099	0.254193	0.341902	0.390202	0.324656
	STD:	0.124907	0.150752	0.103605	0.0691443	0.108015	0.0879832	0.123049	0.132119	0.117391	0.113572	0.170806	0.120323	0.118599	0.124178	0.091306	0.146393	0.153872	0.130609	0.108603	0.165485	0.231232	0.238507	0.233571
Late p(Reach)
	Time (s):	-2	-1.89545	-1.79091	-1.68636	-1.58182	-1.47727	-1.37273	-1.26818	-1.16364	-1.05909	-0.954545	-0.85	-0.745455	-0.640909	-0.536364	-0.431818	-0.327273	-0.222727	-0.118182	-0.0136364	0.0909091	0.195455	0.3
	Trial #:
p(Reach)	1	0.0989387	0.00995996	0.0221869	0.00454108	0.0277399	0.0469787	0.0239131	0.0815088	0.0237726	0.00777599	0.321491	0.0064672	0.0623994	0.0870954	0.242103	0.0398752	0.000822192	0.0707333	0.0109351	0.999973	0.46825	0.0564603	0.922864
	2	0.0103382	0.00968201	0.0152466	0.0407717	0.00238974	0.0101882	0.152697	0.0348398	0.15217	0.0101978	0.00780688	0.0319244	0.0119278	0.185929	0.560531	0.0270774	0.00294893	0.00673297	0.0348911	0.997877	0.651451	0.280763	0.519011
	3	0.0119404	0.0166562	0.0056051	0.0109454	0.00549372	0.0121743	0.49889	0.0255286	0.0106487	0.00787535	0.0034346	0.0301594	0.0196862	0.039179	0.00596811	0.426759	0.00155372	0.999769	0.0245054	0.910412	0.93478	0.637832	0.835746
	4	0.0242361	0.00435759	0.00651824	0.0141162	0.0119582	0.0130843	0.0422925	0.0621423	0.149002	0.0138951	0.0186773	0.0123136	0.0223201	0.0227502	0.0271496	0.00798717	0.00357603	0.00684499	0.00612061	0.774536	0.141447	0.902188	0.216004
	5	0.0289054	0.00658525	0.0583311	0.00375649	0.0380107	0.0240747	0.0233983	0.970023	0.584355	0.181823	0.00668249	0.0130883	0.0451444	0.025994	0.00337931	0.205791	0.0636634	0.00874849	0.00910557	0.709345	0.764237	0.976995	0.945941
	6	0.00455444	0.0413618	0.0324813	0.00224313	0.0244807	0.203933	0.0200513	0.0649904	0.200739	0.0672548	0.0121377	0.0248272	0.0942993	0.0464918	0.0060789	0.27445	0.0210453	0.0984772	0.00678819	0.767207	0.5128	0.979968	0.99482
	7	0.136214	0.0183239	0.0202124	0.00116813	0.0112434	0.0492738	0.0450706	0.281073	0.0262413	0.114845	0.00587515	0.00882727	0.018741	0.193734	0.0132518	0.00497927	0.0177393	0.00443731	0.00404946	0.376992	0.810355	0.961732	0.680365
	8	0.175219	0.0869026	0.0883816	0.0021993	0.0878338	0.0239278	0.066524	0.213739	0.00413179	0.00909926	0.0270204	0.402481	0.00490729	0.0238744	0.00925793	0.040997	0.0991738	0.0182397	0.0282264	0.968831	0.918629	0.949455	0.460117
	9	0.0688349	0.00328475	0.0559567	0.00178597	0.0446803	0.0125713	0.024731	0.255857	0.00360914	0.0352153	0.0169003	0.207614	0.00227971	0.600954	0.0714321	0.0428487	0.00806475	0.0310468	0.00454084	0.908123	0.418812	0.132967	0.903652
	10	0.0231168	0.00680691	0.0666968	0.000552722	0.090463	0.26316	0.0363416	0.066122	0.0209593	0.016658	0.00154425	0.0782844	0.091672	0.180405	0.026611	0.00876835	0.0138641	0.0259401	0.018383	0.876417	0.605332	0.901471	0.987032
	11	0.00825461	0.00310217	0.152026	0.000619918	0.692548	0.105873	0.00191193	0.0219995	0.0221407	0.00689133	0.0465436	0.0336396	0.0116845	0.239624	0.139459	0.00315386	0.107202	0.00526382	0.00669845	0.954524	0.793521	0.730308	0.998877
	12	0.0127094	0.00348973	0.00503362	0.000985454	0.0720769	0.00566376	0.00367631	0.0292885	0.00522589	0.017475	0.791193	0.0185427	0.00429007	0.13793	0.0242146	0.00702487	0.0914757	0.00349367	0.00893459	0.156877	0.976777	0.901167	0.442183
	13	0.0144475	0.00112805	0.642015	0.00159986	0.244027	0.0183631	0.0196976	0.00464106	0.0691585	0.0273204	0.12874	0.00411645	0.058216	0.0283492	0.0242843	0.0093801	0.0189563	0.00558143	0.189648	0.838825	0.759978	0.991282	0.973927
	14	0.0828419	0.00150608	0.0131121	0.00210858	0.000830666	0.0163763	0.0388709	0.0150345	0.00577499	0.0108512	0.0388849	0.00628249	0.267853	0.0322698	0.101716	0.00315523	0.0273978	0.0151837	0.0190717	0.725511	0.908994	0.983061	0.300476
	15	0.146082	0.00237864	0.147018	0.00389338	0.00201738	0.00635632	0.00539381	0.0432213	0.0190778	0.0572499	0.0146326	0.00309983	0.0129242	0.00667556	0.00307098	0.00626154	0.0163128	0.0174071	0.0165895	0.73956	0.629163	0.605303	0.439067
	16	0.038274	0.0539537	0.875445	0.00178487	0.0362249	0.0267789	0.00814966	0.0136226	0.0126665	0.0854347	0.0346736	0.0862143	0.00679176	0.270136	0.0935606	0.0354802	0.00488313	0.055795	0.0434924	0.188128	0.971606	0.176969	0.863541
	17	0.0355275	0.00577781	0.00966841	0.00160479	0.0132084	0.0491176	0.0037835	0.0445841	0.0675468	0.018937	0.061968	0.00933415	0.00426071	0.130193	0.0533807	0.0114656	0.0428082	0.0541015	0.0221465	0.825963	0.704089	0.989253	0.017382
	18	0.0177879	0.0056667	0.0247617	0.030503	0.00492695	0.251929	0.0142149	0.032967	0.0877046	0.150937	0.0645109	0.00884351	0.081493	0.147635	0.640242	0.0161701	0.307762	0.299079	0.00660287	0.744894	0.728164	0.924283	0.983678
	19	0.0132409	0.0188425	0.0458868	0.00828012	0.00187334	0.116588	0.0347632	0.00482165	0.0314446	0.00764397	0.0278837	0.0106397	0.0401438	0.0139895	0.00240919	0.0845997	0.0052299	0.337186	0.0390931	0.999257	0.960678	0.812956	0.977655
	20	0.00747394	0.00408742	0.00528976	0.00626519	0.00178732	0.0321708	0.00709474	0.11306	0.54876	0.0388296	0.0448122	0.0489401	0.00692508	0.0328737	0.00759315	0.0198907	0.00728275	0.124911	0.00479606	0.74432	0.777758	0.533531	0.989858
	21	0.0498117	0.00338948	0.0116547	0.00412703	0.00309263	0.0047663	0.0519722	0.0600482	0.049304	0.12979	0.0499599	0.18878	0.0227686	0.00757642	0.0296988	0.0428004	0.0658658	0.0278955	0.00444451	0.130498	0.87612	0.999586	0.885078
	22	0.0431842	0.00327868	0.0172477	0.0202522	0.00157415	0.0139342	0.0209825	0.0269058	0.0351122	0.978298	0.113765	0.366264	0.0606493	0.00765698	0.160752	0.2275	0.00592482	0.0160336	0.601769	0.995844	0.980263	0.999899	0.998009
	23	0.0408771	0.00330456	0.0164005	0.0108256	0.000940622	0.0252263	0.00837369	0.018605	0.00245583	0.0855637	0.288643	0.139588	0.13386	0.0468383	0.0732334	0.0224977	0.00435116	0.0577176	0.0514216	0.348446	0.406332	0.951305	0.988176
	24	0.0136961	0.00878918	0.0292157	0.00256943	0.00242946	0.0951179	0.0196736	0.252344	0.0449879	0.0187094	0.0851031	0.435167	0.274368	0.00205923	0.0390181	0.176578	0.0242911	0.0634101	0.130156	0.79182	0.901003	0.945276	0.975283
	25	0.191431	0.013089	0.0561494	0.00207899	0.00182689	0.216994	0.0511632	0.0246493	0.006444	0.0102443	0.00786839	0.0631083	0.0752655	0.00378986	0.0257778	0.343135	0.0054659	0.054185	0.0397581	0.985919	0.331876	0.979857	0.950933
	26	0.0127987	0.0070912	0.266009	0.0255219	0.170393	0.0230065	0.0138198	0.0264293	0.12793	0.0065192	0.0320978	0.032426	0.0254982	0.0285465	0.0221866	0.0412065	0.0121025	0.149515	0.0253938	0.966833	0.839343	0.910687	0.53309
	27	0.00880955	0.00373944	0.0858148	0.0151158	0.00414835	0.497396	0.063364	0.00405319	0.0121356	0.0169015	0.00324613	0.0630528	0.0132802	0.00284803	0.0147289	0.0208206	0.00446175	0.263276	0.0322528	0.818902	0.97356	0.57868	0.820455
	28	0.0672621	0.00373899	0.00297364	0.0167919	0.0175254	0.01864	0.0195131	0.024643	0.00887371	0.0683637	0.00836266	0.178	0.0428502	0.209774	0.0274114	0.0259585	0.0308017	0.0758451	0.0119813	0.918591	0.821954	0.467421	0.42798
	29	0.00329249	0.00180801	0.112097	0.00254845	0.0454671	0.0152807	0.00957808	0.0609304	0.00377676	0.00477596	0.0243957	0.0162953	0.00426156	0.00648921	0.0101686	0.0258488	0.0178455	0.115278	0.0131776	0.914158	0.0932815	0.891084	0.91302
	30	0.164465	0.000821615	0.0056214	0.00250319	0.0353647	0.0150515	0.0173673	0.987421	0.0143023	0.0262641	0.0480702	0.133033	0.00426044	0.00599371	0.0617122	0.075966	0.0137211	0.169859	0.0534129	0.418034	0.854688	0.709723	0.986998
	31	0.0236337	0.00131311	0.212436	0.00156057	0.0331763	0.01829	0.0118235	0.782222	0.00590874	0.00589896	0.0797762	0.367177	0.00807798	0.0655781	0.0587235	0.0368399	0.0309576	0.0582842	0.00533435	0.943884	0.876192	0.999672	0.962125
	32	0.0141969	0.00277692	0.00620777	0.00147828	0.0582631	0.112681	0.0220172	0.0570011	0.02214	0.00790617	0.0228113	0.165647	0.0220309	0.00342535	0.184344	0.167307	0.116101	0.0756329	0.00634092	0.964775	0.981637	0.780553	0.881346
	33	0.0148556	0.00112774	0.00386111	0.00127257	0.0070515	0.0429465	0.154743	0.0331826	0.00852461	0.185519	0.0151376	0.117149	0.00562839	0.0657179	0.0111651	0.021449	0.161402	0.261407	0.0128823	0.38108	0.919362	0.995084	0.429069
	34	0.0432329	0.00118318	0.0255638	0.00134398	0.00730957	0.0694419	0.0281453	0.0466614	0.00336049	0.00595522	0.031147	0.0627105	0.0409424	0.533699	0.012358	0.010747	0.0178668	0.170576	0.100993	0.80417	0.879143	0.698937	0.667298
	35	0.040134	0.00384155	0.108597	0.00409677	0.0116022	0.117813	0.19049	0.210145	0.013383	0.00306523	0.117002	0.184534	0.0619166	0.0258388	0.0652765	0.0024657	0.00574449	0.034856	0.0723243	0.376614	0.0958618	0.109415	0.923919
	36	0.150457	0.00803317	0.155469	0.00334042	0.0192284	0.00573356	0.0807805	0.796418	0.00348815	0.0540281	0.146722	0.0166213	0.32773	0.00669549	0.00255162	0.0100808	0.0115586	0.0379465	0.149093	0.644198	0.082154	0.0393729	0.491359
	37	0.0233763	0.0008688	0.00867337	0.00267933	0.139752	0.0086987	0.00613758	0.29365	0.058414	0.014835	0.0328647	0.00304914	0.0452989	0.0318866	0.00554919	0.0319704	0.019361	0.529892	0.0882392	0.0499452	0.998355	0.970663	0.207348
	38	0.0325773	0.00145639	0.00595931	0.00182707	0.247345	0.517524	0.00926564	0.104322	0.277495	0.0172527	0.0583295	0.0594991	0.0423265	0.0823331	0.011627	0.0349083	0.0168491	0.0829646	0.0303652	0.982902	0.810968	0.308485	0.900906
	39	0.0358539	0.00160184	0.00552096	0.00527016	0.0126893	0.152925	0.013396	0.528826	0.00808482	0.126614	0.1297	0.0121175	0.983008	0.00178616	0.0184058	0.234138	0.0433341	0.177657	0.44977	0.975791	0.983199	0.625216	0.996706
	40	0.0360623	0.00460212	0.00837264	0.0402009	0.901485	0.0032162	0.0118247	0.00484075	0.00719943	0.223961	0.193867	0.0297969	0.0995479	0.071928	0.0200102	0.0332825	0.0729693	0.0212959	0.871135	0.387272	0.242571	0.123464	0.400349
	41	0.118821	0.00152639	0.0147864	0.00425583	0.253497	0.00322458	0.00741207	0.00834011	0.0118269	0.0900732	0.736202	0.162582	0.0461024	0.0301029	0.206438	0.151924	0.00144051	0.0225178	0.789581	0.0625218	0.900197	0.913405	0.73855
	42	0.0290558	0.000858062	0.00826991	0.00716283	0.0305668	0.0360582	0.0742967	0.176283	0.00552808	0.00474623	0.260011	0.00641509	0.0023808	0.00721332	0.366662	0.104455	0.0109623	0.00160512	0.236441	0.459482	0.793339	0.834123	0.928405
	43	0.00227855	0.118099	0.548324	0.00221677	0.0228246	0.00985604	0.0229305	0.0682071	0.0292158	0.0406388	0.00545907	0.00657948	0.00895695	0.00273482	0.0394734	0.0904713	0.00515053	0.000429866	0.0135452	0.78488	0.468287	0.695034	0.934552
	44	0.0266003	0.0293231	0.154343	0.0200441	0.267817	0.0038092	0.0160827	0.0425193	0.00865451	0.0370736	0.0191335	0.0212273	0.0343661	0.00293203	0.345143	0.00506751	0.00404033	0.0029396	0.025402	0.924889	0.197041	0.172692	0.0634186
	45	0.0283294	0.021873	0.0518751	0.046086	0.359658	0.00578966	0.0403292	0.0038727	0.0348558	0.0169467	0.010676	0.0287801	0.0330807	0.0255032	0.0842793	0.0778681	0.00498178	0.00238645	0.658901	0.732307	0.301853	0.997961	0.241016
	46	0.207679	0.00625693	0.484838	0.00604559	0.298014	0.00626898	0.0332035	0.0134655	0.479474	0.0343824	0.188446	0.0229037	0.712615	0.152031	0.026402	0.0143481	0.0175615	0.00579633	0.0443569	0.927328	0.648087	0.943969	0.995571
	47	0.937542	0.0395432	0.056316	0.00360189	0.141146	0.00566415	0.0765509	0.021373	0.0442382	0.105517	0.0304151	0.0142993	0.074445	0.151706	0.00402826	0.0514656	0.0474243	0.0059506	0.325832	0.936075	0.820034	0.996825	0.989606
	48	0.355888	0.516489	0.0078887	0.00646547	0.0212609	0.0579376	0.344472	0.0198851	0.106631	0.037113	0.00883887	0.0335675	0.0311999	0.00415038	0.00681129	0.0337702	0.035104	0.0596548	0.686057	0.973954	0.926031	0.991881	0.926394
	49	0.0293565	0.0148992	0.0152067	0.0642841	0.0505557	0.011623	0.0827917	0.0588412	0.00981176	0.0124922	0.19697	0.0247223	0.0619049	0.00354536	0.0240989	0.470994	0.311453	0.0205968	0.0508882	0.00314248	0.936243	0.864869	0.994446
	50	0.0874273	0.0325105	0.00986775	0.0196144	0.00604477	0.00593301	0.0263365	0.256268	0.0990476	0.34179	0.06504	0.0860792	0.00301875	0.0065291	0.0158428	0.550273	0.0377454	0.0118881	0.270362	0.0079684	0.547344	0.854439	0.976002
	51	0.0202521	0.0248068	0.00370752	0.0115397	0.0257221	0.0210102	0.0278305	0.0727442	0.423696	0.485461	0.0267238	0.034219	0.68584	0.00138178	0.00317956	0.0105627	0.0357698	0.0525382	0.0513654	0.0471166	0.826228	0.964483	0.826411
	52	0.00650712	0.025729	0.0145169	0.0119409	0.146358	0.0148896	0.0272424	0.128458	0.0840812	0.0307899	0.0111889	0.0120564	0.214346	0.00111016	0.0292015	0.0348148	0.00336928	0.0301554	0.099373	0.995501	0.59196	0.852298	0.17405
	53	0.0155147	0.00483517	0.0738168	0.010276	0.00745041	0.0200101	0.0597835	0.385821	0.023585	0.00444228	0.00409629	0.0086479	0.135158	0.00272676	0.0280939	0.0355242	0.00316588	0.0854406	0.0346967	0.631552	0.982549	0.84359	0.995895
	54	0.00874174	0.00533881	0.0244905	0.00798877	0.0610555	0.127377	0.231611	0.0420843	0.0409344	0.252318	0.0108192	0.0076867	0.0165944	0.00148267	0.273587	0.118749	0.00739414	0.10664	0.196109	0.957403	0.721276	0.542727	0.578164
	55	0.0056838	0.0139427	0.00533363	0.117105	0.0191383	0.0360051	0.0634953	0.223218	0.0250165	0.0621071	0.014975	0.0573515	0.0536931	0.0083046	0.0965633	0.696237	0.128454	0.0408251	0.0326972	0.321631	0.991728	0.463637	0.981104
	56	0.00159601	0.0487167	0.093759	0.534113	0.0481997	0.0734667	0.00338621	0.320207	0.0597277	0.127831	0.110624	0.175341	0.0324741	0.000679351	0.00551142	0.347748	0.566521	0.0302028	0.0277013	0.15101	0.984709	0.365474	0.980865
	57	0.0447585	0.0101626	0.0140729	0.0605698	0.0484977	0.0203976	0.114803	0.0217976	0.0206448	0.438065	0.0685054	0.00438642	0.021913	0.0018961	0.0391614	0.0551035	0.0360716	0.00608484	0.0208997	0.204398	0.967989	0.999404	0.850441
	58	0.439604	0.0101092	0.0231468	0.0191822	0.056756	0.00274179	0.388191	0.298591	0.0214611	0.173756	0.011715	0.00717551	0.0347781	0.00237761	0.00607069	0.0146528	0.0791432	0.002091	0.0164756	0.315789	0.540139	0.701332	0.886711
	59	0.0459041	0.0109118	0.0346454	0.00978603	0.0998292	0.129084	0.00265751	0.0087685	0.0146544	0.00951218	0.0727549	0.00732326	0.0774528	0.00140837	0.043523	0.00231713	0.0371537	0.00152527	0.0720262	0.509144	0.0107924	0.787367	0.0808418
	60	0.0166357	0.0120106	0.0155908	0.0224249	0.155377	0.00209403	0.0219251	0.0142164	0.0143125	0.0250895	0.176993	0.0219911	0.0187268	0.00243629	0.00959822	0.0534736	0.0984122	0.0726196	0.154777	0.58519	0.31753	0.322128	0.0404147
	61	0.0554794	0.00428316	0.0371392	0.110879	0.170603	0.00770005	0.0280225	0.00341135	0.00492864	0.0545717	0.459867	0.609424	0.0322888	0.00210422	0.00497903	0.0957947	0.00750417	0.0077458	0.0330896	0.198917	0.883806	0.56971	0.644824
	62	0.0204586	0.00753374	0.0377567	0.0129874	0.00471878	0.00147691	0.140393	0.00163889	0.233169	0.0169257	0.0811241	0.0151961	0.0195458	0.001487	0.601169	0.0131984	0.00683191	0.041055	0.0327548	0.2165	0.954566	0.480137	0.928886
	63	0.0236911	0.00647449	0.174935	0.00461691	0.0608567	0.00184546	0.400794	0.0384923	0.0101698	0.00711297	0.122642	0.0682385	0.00607599	0.00117153	0.176902	0.190631	0.0112528	0.00910729	0.11441	0.535737	0.894123	0.943182	0.948594
	64	0.00681888	0.0973658	0.152843	0.0742883	0.0277472	0.00230509	0.0841815	0.049531	0.0149909	0.00424636	0.00970235	0.549558	0.0356731	0.00211191	0.0629494	0.848551	0.0263918	0.00835264	0.684174	0.986301	0.512418	0.459211	0.236595
	65	0.0423224	0.0188236	0.028726	0.19957	0.187379	0.00108453	0.0789064	0.0156834	0.00152548	0.0767856	0.0295582	0.0568175	0.0325995	0.00720549	0.284261	0.0030835	0.0409049	0.014951	0.824017	0.0706384	0.117333	0.0222832	0.342426
	66	0.0774399	0.0164842	0.0368793	0.116999	0.126765	0.00131346	0.00538347	0.0203381	0.000848891	0.037528	0.0914118	0.00934257	0.0899686	0.000679516	0.0467723	0.0120887	0.0995109	0.0109977	0.638966	0.730233	0.132713	0.981404	0.957429
	67	0.0131047	0.0740581	0.0746016	0.0398177	0.0423678	0.00174648	0.00426918	0.00958989	0.00202634	0.0104348	0.00963842	0.0632199	0.00552571	0.0778022	0.0893286	0.0102842	0.0439847	0.0139807	0.182556	0.801391	0.84444	0.998838	0.993502
	68	0.0431521	0.128184	0.00813917	0.205431	0.0116202	0.00224481	0.0156271	0.0135297	0.00144184	0.00482915	0.00569505	0.189468	0.0216241	0.0065449	0.0186105	0.0110475	0.0626878	0.0103583	0.0846217	0.847309	0.762318	0.894692	0.744326
	69	0.232554	0.223306	0.0944277	0.0249784	0.131079	0.00252782	0.080777	0.165892	0.00120407	0.00316128	0.0907147	0.945107	0.0487184	0.0900871	0.0287555	0.0111115	0.090923	0.0201327	0.0197634	0.50463	0.831467	0.131554	0.99648
	70	0.0413929	0.0136344	0.0487907	0.164078	0.976351	0.00667522	0.129186	0.340513	0.00240694	0.0523824	0.137224	0.00949665	0.0366678	0.182659	0.247477	0.00132814	0.0737573	0.039835	0.571165	0.772406	0.55658	0.729245	0.891416
	71	0.00931538	0.0135987	0.037228	0.0734555	0.0330443	0.00053482	0.0651789	0.0155654	0.00171895	0.0135771	0.0292098	0.012038	0.0109717	0.0496691	0.234672	0.0231092	0.701899	0.00507902	0.0173432	0.99689	0.804609	0.556243	0.850175
	72	0.0648362	0.0231314	0.021782	0.0139286	0.013861	0.00199027	0.0127537	0.064372	0.0564375	0.4429	0.0244262	0.0205127	0.0701902	0.0114173	0.0146325	0.00974187	0.0373249	0.00238528	0.0392315	0.99277	0.0470683	0.0531156	0.921984
	73	0.0201128	0.0052687	0.45882	0.0463171	0.013149	0.00096458	0.0214159	0.151284	0.0172829	0.119836	0.13135	0.00807117	0.143708	0.0104394	0.0121681	0.00315968	0.00511796	0.00186613	0.0292765	0.977931	0.625786	0.722771	0.999489
	74	0.013092	0.00163784	0.00716033	0.260443	0.026464	0.00202374	0.00860278	0.0191483	0.0302052	0.0361407	0.00697732	0.00934314	0.00419616	0.0107898	0.0171548	0.0308615	0.0269659	0.0122072	0.0149231	0.50698	0.984811	0.863931	0.831021
	75	0.0833846	0.0151529	0.703335	0.0203778	0.109514	0.00095556	0.00570176	0.0391472	0.145552	0.00637497	0.0495864	0.0498663	0.0117438	0.0889675	0.0254807	0.185323	0.0287556	0.00925823	0.0050285	0.795237	0.875918	0.630726	0.909797
	76	0.0213003	0.123197	0.00483452	0.432576	0.131594	0.00435961	0.00334482	0.00398717	0.0949331	0.00167852	0.0818498	0.0244433	0.0250571	0.0474217	0.0212792	0.228883	0.00520219	0.00826489	0.0674603	0.691681	0.833124	0.643916	0.339273
	77	0.00559302	0.020941	0.0089479	0.0250068	0.048738	0.00277959	0.00192732	0.00743534	0.0287466	0.0199447	0.00212374	0.0130242	0.0118959	0.179621	0.237788	0.328632	0.00263204	0.00957372	0.0285698	0.0350235	0.971501	0.584456	0.99932
	78	0.00677687	0.0195577	0.0152979	0.0189528	0.0589307	0.0036894	0.107208	0.0199866	0.00556975	0.0248591	0.00206777	0.390913	0.0459474	0.0292527	0.236202	0.0620048	0.0676872	0.0057723	0.00995678	0.49861	0.370387	0.991508	0.697425
	79	0.00163105	0.0111295	0.0564781	0.027001	0.628234	0.00370103	0.0598379	0.0255374	0.00329071	0.105814	0.0100317	0.186599	0.0332379	0.105307	0.018764	0.0522869	0.00500564	0.060016	0.00163542	0.922686	0.0700138	0.411789	0.90574
	80	0.0127182	0.015356	0.123573	0.00455608	0.185797	0.121159	0.0964647	0.0308728	0.00766129	0.0487152	0.0138747	0.199034	0.00217835	0.00785852	0.230776	0.0616192	0.0100719	0.0120776	0.0100423	0.951042	0.241795	0.297874	0.199318
	81	0.0122972	0.188671	0.0059839	0.0120773	0.0263165	0.0393223	0.00618978	0.038177	0.00342473	0.230431	0.0848642	0.0411226	0.0126027	0.0223488	0.0367686	0.0826424	0.00416093	0.0536023	0.0542932	0.886235	0.89438	0.982217	0.136175
	82	0.00505419	0.00448147	0.0131566	0.0364232	0.00466888	0.060951	0.0128872	0.0368453	0.0192025	0.149032	0.0758484	0.0400608	0.0177029	0.00902769	0.016486	0.0227713	0.0346466	0.0403798	0.0166647	0.879622	0.860831	0.246149	0.615762
	83	0.00335864	0.111649	0.0422016	0.0265403	0.026068	0.00904817	0.0254047	0.00496859	0.00848572	0.00409411	0.296185	0.019329	0.0263645	0.00792441	0.0110495	0.165461	0.0201637	0.0196859	0.0216578	0.992826	0.327543	0.633328	0.999252
	84	0.00124345	0.114201	0.0637696	0.0344725	0.158734	0.0175198	0.00526498	0.0353934	0.0325787	0.0288434	0.0276293	0.0125518	0.0968611	0.0141582	0.0159342	0.0933537	0.0382929	0.00720649	0.188381	0.828583	0.801808	0.085092	0.995823
	85	0.000922289	0.00196762	0.0677584	0.00708607	0.00908298	0.00240006	0.0522035	0.00239286	0.100443	0.34881	0.0044916	0.020763	0.0248042	0.009392	0.09731	0.0168818	0.0418649	0.0317753	0.0622874	0.361891	0.615083	0.948628	0.0169503
	86	0.000851569	0.00244228	0.0304065	0.0184708	0.0149102	0.00272145	0.00568594	0.00302344	0.264421	0.0739358	0.0161043	0.00671844	0.00492997	0.0103302	0.423093	0.0799761	0.016219	0.00881539	0.0327267	0.96471	0.336955	0.590302	0.951111
	87	0.000613478	0.00271884	0.00971215	0.00872566	0.0269399	0.0298518	0.00112798	0.0067646	0.0168937	0.0139339	0.0203066	0.01878	0.129266	0.0930407	0.0363935	0.0215877	0.0222477	0.0211454	0.0418596	0.954638	0.175304	0.913377	0.998438
	88	0.00106998	0.00113165	0.00416054	0.0176831	0.169641	0.360546	0.00230392	0.00904154	0.00778856	0.0017991	0.0405447	0.451435	0.0433374	0.00383669	0.199186	0.0587486	0.00740482	0.189643	0.0181569	0.872888	0.354327	0.961399	0.997954
	89	0.00398321	0.00297549	0.0230729	0.0050314	0.202319	0.0249953	0.00282556	0.00482674	0.0117317	0.0135556	0.0048188	0.632625	0.0182681	0.0432509	0.165509	0.0822327	0.00417872	0.178689	0.0727944	0.629818	0.877384	0.982685	0.362261
	90	0.00209077	0.00395088	0.0033069	0.0296161	0.0325273	0.0338501	0.00224671	0.0246929	0.00433229	0.188187	0.0088638	0.0865502	0.0196442	0.00788713	0.047298	0.43522	0.0393016	0.00538796	0.00530284	0.791379	0.82835	0.622545	0.601594
	91	0.018465	0.00118577	0.00182554	0.455442	0.0624202	0.0353618	0.0304128	0.0869912	0.0124778	0.0247928	0.0148963	0.00613319	0.0762187	0.0538467	0.0514407	0.0118865	0.0223723	0.0434651	0.00859669	0.388445	0.0794756	0.551158	0.98137
	92	0.0168053	0.00221225	0.0159288	0.038822	0.08603	0.00313233	0.0341859	0.0912293	0.00343939	0.179321	0.0100874	0.0205746	0.098242	0.00693764	0.0245229	0.0985066	0.00629068	0.014271	0.0421007	0.0529302	0.628808	0.963098	0.548884
	93	0.0184314	0.0014555	0.0169481	0.0658674	0.00643877	0.0779994	0.0156658	0.0175916	0.0337479	0.0714824	0.0411634	0.00980415	0.10077	0.0108548	0.245761	0.0123034	0.546163	0.0181121	0.214585	0.354465	0.596825	0.996116	0.867147
	94	0.0170654	0.00209415	0.00414635	0.00400584	0.00912983	0.398892	0.0142584	0.00600866	0.0182151	0.011416	0.00429333	0.0693047	0.0293984	0.00819384	0.00576445	0.00412573	0.0104317	0.00613562	0.0603041	0.621641	0.805902	0.93878	0.919964
	95	0.0429792	0.00108472	0.0182968	0.0959427	0.00394192	0.0148146	0.0048315	0.0952363	0.00289809	0.00355913	0.160206	0.342749	0.044661	0.00787009	0.0246517	0.0133609	0.033887	0.0156463	0.0142234	0.166851	0.551969	0.325425	0.919499
	96	0.0564351	0.00128435	0.00515221	0.23242	0.00205977	0.00451885	0.0168592	0.0960957	0.00393561	0.0162784	0.0122593	0.113248	0.176101	0.212963	0.387758	0.0175363	0.0243771	0.0426643	0.144778	0.0131433	0.103057	0.0488317	0.816773
	97	0.0569509	0.00171554	0.0137274	0.0060597	0.00786486	0.991494	0.0325687	0.0106796	0.00319528	0.0538912	0.107798	0.00861856	0.00358185	0.335117	0.0140645	0.32748	0.546307	0.0423492	0.0512167	0.21488	0.0257644	0.871863	0.775703
	98	0.175149	0.00220604	0.00784028	0.024813	0.0258854	0.0534866	0.332286	0.00872136	0.00691533	0.00501787	0.0209173	0.0105164	0.22863	0.239686	0.00246602	0.0986848	0.416227	0.0414256	0.40126	0.985348	0.0955774	0.356238	0.982192
	99	0.0478427	0.00316088	0.0141219	0.0110231	0.0177361	0.230307	0.317321	0.00423045	0.0283094	0.0202255	0.0240807	0.0246823	0.00279184	0.0635714	0.133632	0.127422	0.0433953	0.014234	0.051834	0.682713	0.95322	0.897863	0.985414
	100	0.0133953	0.00203257	0.0225527	0.0373565	0.17966	0.0679023	0.00476554	0.000877182	0.10736	0.173221	0.0034782	0.0204094	0.00286376	0.00168629	0.0170487	0.615416	0.00462359	0.0150913	0.00921828	0.852175	0.866125	0.948884	0.521074
	101	0.428318	0.000555918	0.18248	0.0102171	0.0450856	0.0142688	0.00398684	0.00941508	0.29761	0.0160246	0.0125479	0.0248903	0.0012166	0.0146687	0.00788329	0.95693	0.00286777	0.0170325	0.00728968	0.977797	0.283305	0.163396	0.182795
	102	0.0330038	0.00351361	0.0960213	0.00739931	0.00385125	0.110918	0.017964	0.00464443	0.0211674	0.041588	0.0271978	0.0318024	0.000571018	0.00748999	0.00903454	0.0572958	0.0179736	0.00527244	0.0755274	0.466759	0.894942	0.999942	0.304467
	103	0.423677	0.00136831	0.0162366	0.135298	0.0281021	0.0119134	0.015291	0.011685	0.0271487	0.008964	0.0124822	0.150998	0.000708413	0.0194476	0.00566311	0.266205	0.0304694	0.00232872	0.0370481	0.831915	0.974419	0.961216	0.0435245
	104	0.142369	0.00936988	0.0370221	0.713025	0.0159439	0.0593839	0.0529222	0.00350266	0.0206915	0.269609	0.114663	0.0149943	0.0019634	0.115925	0.00157039	0.0427992	0.0257517	0.0170634	0.00672585	0.967566	0.656663	0.950561	0.573418
	105	0.245902	0.0497258	0.0072792	0.0105882	0.0244243	0.0234515	0.00630081	0.0594451	0.0155184	0.0404768	0.113532	0.0339849	0.00123917	0.154673	0.00809931	0.0138576	0.010955	0.00457539	0.0069645	0.958643	0.910096	0.29997	0.34707
	106	0.00879802	0.268894	0.0124212	0.0337328	0.0312942	0.0181722	0.0612338	0.00525001	0.0540317	0.0247542	0.0179154	0.647669	0.00146067	0.395953	0.0112213	0.0394989	0.19756	0.00656263	0.146307	0.963454	0.394947	0.705562	0.991801
	107	0.0168927	0.0430954	0.0202605	0.0174656	0.00637338	0.0468129	0.245131	0.0167084	0.438878	0.0166793	0.0144121	0.0108526	0.00150668	0.437539	0.0278201	0.0163722	0.115583	0.118403	0.574736	0.51924	0.678023	0.999625	0.998568
	108	0.0307928	0.0290322	0.00121686	0.00457579	0.298601	0.0149419	0.541723	0.00969248	0.342427	0.0572729	0.01038	0.0734018	0.00218574	0.00664204	0.020374	0.0144826	0.0204343	0.00936392	0.0670456	0.106931	0.913293	0.263958	0.467656
	109	0.0367636	0.122397	0.00481332	0.00259964	0.0894823	0.00773855	0.0727388	0.0100352	0.0130784	0.2845	0.0654115	0.0589203	0.00182315	0.133576	0.0266081	0.0202069	0.743887	0.0293671	0.0150485	0.843426	0.998123	0.952439	0.777818
	110	0.013633	0.0181073	0.00739676	0.0244374	0.00875139	0.072083	0.10161	0.0447789	0.0232765	0.61396	0.0134131	0.0211024	0.000698695	0.0151627	0.0214596	0.098207	0.000587069	0.0108602	0.00518396	0.964603	0.969892	0.27351	0.982332
	111	0.028382	0.278384	0.00904462	0.124578	0.108489	0.0363884	0.0194479	0.044166	0.0182905	0.00176425	0.0218839	0.0136164	0.0103069	0.00595696	0.0195142	0.00747773	0.000883151	0.00719093	0.00265124	0.941989	0.23066	0.721944	0.949719
	112	0.111781	0.0132364	0.000930848	0.0832047	0.0333351	0.113618	0.0234186	0.00555828	0.0038449	0.00192809	0.0614929	0.0604591	0.00386988	0.00603952	0.00464367	0.0108462	0.0010201	0.0129334	0.0228601	0.375035	0.566146	0.193192	0.779612
	113	0.0415813	0.0265065	0.00245557	0.00991623	0.00350165	0.0342074	0.106635	0.0172995	0.00496471	0.0016093	0.0270813	0.270367	0.00594187	0.126592	0.0371405	0.0044019	0.000829105	0.00212711	0.00304583	0.0523219	0.764886	0.984619	0.434828
	114	0.0590729	0.0210628	0.00849025	0.0283064	0.0820636	0.0266434	0.16758	0.00349468	0.00601356	0.00317923	0.796322	0.0110027	0.00870012	0.0699171	0.00945669	0.00725458	0.0010533	0.0393308	0.0355642	0.820025	0.437107	0.991651	0.732042
	115	0.00683872	0.0300734	0.073753	0.286315	0.0045185	0.0113948	0.118916	0.00657566	0.288772	0.00120108	0.252523	0.020158	0.0252429	0.00488075	0.214579	0.0207859	0.000980535	0.00540833	0.395512	0.208282	0.101555	0.990223	0.212576
	116	0.00250812	0.00550694	0.051301	0.099623	0.0156137	0.0625288	0.532065	0.0012816	0.0898622	0.000856667	0.045182	0.00979562	0.0140378	0.0616829	0.0465049	0.00349947	0.00131564	0.0390718	0.133229	0.988202	0.36197	0.0742922	0.214462
	117	0.0254498	0.0447103	0.00236301	0.178201	0.00580125	0.294309	0.195021	0.00102199	0.0101759	0.000733278	0.300012	0.138413	0.0160985	0.0431006	0.00585372	0.125207	0.000609797	0.0121178	0.0152454	0.00617017	0.0329683	0.830193	0.883153
	118	0.0768248	0.00626036	0.011432	0.184784	0.032601	0.0120897	0.086825	0.00116259	0.00498791	0.000485205	0.617821	0.0977522	0.0150191	0.0121239	0.00975819	0.0276623	0.000904873	0.00945017	0.0148374	0.998115	0.0292108	0.5802	0.960598
	119	0.0768136	0.0199615	0.00376811	0.591658	0.0161784	0.0071777	0.0667593	0.00101804	0.0341523	0.00149406	0.56386	0.00745824	0.0271489	0.00490281	0.00954886	0.0216769	0.00194247	0.00307333	0.0185072	0.941413	0.0840002	0.628679	0.92752
	120	0.356591	0.0152731	0.00698618	0.0194042	0.717498	0.0177949	0.0271574	0.00109372	0.0220154	0.00130106	0.510165	0.00794621	0.0552689	0.0110679	0.0207772	0.00882185	0.00236979	0.00268331	0.0203085	0.791227	0.406857	0.834355	0.973367
	121	0.157514	0.0203898	0.0265112	0.0450184	0.0625296	0.0041943	0.0018858	0.00169316	0.85592	0.00204335	0.0291414	0.00652291	0.00211956	0.0146922	0.0392042	0.086307	0.000797279	0.0281176	0.566757	0.644563	0.469099	0.608454	0.980143
	122	0.0164215	0.00765477	0.116868	0.0158504	0.207784	0.00205315	0.00627405	0.0016012	0.00502185	0.00687995	0.0205086	0.244877	0.00557277	0.0432122	0.0470978	0.423218	0.0011062	0.697302	0.0236977	0.973911	0.837741	0.939998	0.171981
	123	0.0083418	0.0101289	0.0653567	0.208252	0.0198035	0.0099508	0.033485	0.00100328	0.0149401	0.0014907	0.0150231	0.0534472	0.0919464	0.037152	0.00802818	0.242526	0.00208756	0.305655	0.103933	0.668934	0.904831	0.999946	0.298803
	124	0.231549	0.00700913	0.00973732	0.0215392	0.0165787	0.0182746	0.138588	0.00093099	0.0569611	0.00302063	0.00822951	0.012942	0.0194407	0.0433703	0.0824979	0.110818	0.23307	0.164581	0.0253766	0.927455	0.832264	0.983302	0.320465
	125	0.00847075	0.0294972	0.00952288	0.0282847	0.205758	0.0101365	0.0148564	0.000750017	0.0335408	0.000984079	0.0110914	0.0399822	0.0306538	0.0367718	0.0508286	0.0240036	0.0284884	0.0303372	0.912584	0.733675	0.194413	0.781454	0.952867
	126	0.101561	0.077342	0.0453229	0.0138262	0.306507	0.108112	0.195512	0.00184832	0.0190678	0.00287962	0.00787228	0.0682497	0.00544815	0.0110358	0.00697766	0.0555705	0.0436502	0.0256156	0.0353641	0.625323	0.952393	0.994507	0.987428
	127	0.0265546	0.199083	0.00910833	0.00480229	0.925206	0.0223652	0.0954062	0.00119202	0.0805382	0.00166534	0.100393	0.00133284	0.00521616	0.0129008	0.0080279	0.0036263	0.027915	0.0403969	0.410922	0.846894	0.87364	0.96954	0.990981
	128	0.0260183	0.00863994	0.00796989	0.0115403	0.00285235	0.0123625	0.0120762	0.000820823	0.12851	0.0010647	0.0198054	0.00100463	0.0133252	0.380006	0.0337794	0.023503	0.00932217	0.102489	0.012506	0.0820467	0.797004	0.924165	0.873933
	129	0.0194619	0.0666384	0.00233876	0.0150647	0.0221238	0.0260347	0.0166531	0.00240706	0.0856557	0.00574979	0.519117	0.00218274	0.153236	0.0762842	0.0705279	0.00446224	0.254193	0.0348688	0.0448804	0.396173	0.998971	0.992454	0.894889
	130	0.980368	0.00953059	0.0752039	0.00898872	0.0830753	0.102142	0.00214169	0.00133286	0.0543067	0.890231	0.192549	0.00292987	0.0189997	0.00998416	0.081455	0.0154178	0.0229222	0.0131196	0.05853	0.866262	0.120162	0.897954	0.775293
	131	0.00896454	0.00380442	0.0367126	0.177811	0.0262997	0.00347597	0.0128304	0.00102908	0.0470112	0.0138478	0.0662515	0.000727061	0.00985533	0.0805287	0.55845	0.166282	0.0200551	0.00238702	0.0118393	0.866398	0.849312	0.794956	0.536564
	132	0.0167829	0.0649169	0.13795	0.0580286	0.0120608	0.00723747	0.00575489	0.0014472	0.0116222	0.0373363	0.00251324	0.00786099	0.0370556	0.0659652	0.0103498	0.0577542	0.151927	0.00372015	0.0396528	0.838857	0.431309	0.994969	0.897838
	133	0.00763626	0.0630481	0.0508436	0.0177065	0.018697	0.0160869	0.029644	0.160954	0.858982	0.0253704	0.143047	0.0460047	0.0152135	0.00452769	0.0116238	0.9441	0.0276474	0.00184857	0.00284478	0.441339	0.214492	0.986828	0.630904
	134	0.00458132	0.0140281	0.0285855	0.0723112	0.0826678	0.00619083	0.147891	0.0743592	0.117759	0.0126465	0.0800493	0.00363311	0.174117	0.0428414	0.00859299	0.771801	0.0124318	0.000934622	0.0106759	0.790891	0.972547	0.973967	0.207109
	135	0.0182869	0.011239	0.00894017	0.00882554	0.0347625	0.00562239	0.251676	0.203973	0.0233706	0.00986812	0.00654945	0.00171187	0.0193389	0.395586	0.0179629	0.468328	0.0173183	0.00480542	0.0647367	0.789767	0.759159	0.99757	0.997439
	136	0.0243588	0.0098474	0.00507643	0.0391133	0.0788221	0.00505312	0.0915841	0.0441515	0.00964579	0.0406601	0.0324703	0.0065859	0.0120194	0.0381177	0.00777626	0.0260362	0.00931045	0.0208063	0.0376607	0.0834807	0.938011	0.733392	0.998576
	137	0.0424118	0.0563615	0.00538449	0.00341793	0.0502085	0.00576744	0.134477	0.303028	0.0273987	0.0576079	0.0120562	0.00552519	0.0105969	0.0109937	0.0212751	0.0211113	0.0252954	0.198289	0.214781	0.984751	0.752946	0.602324	0.99523
	138	0.277325	0.304946	0.00695798	0.00695975	0.0273407	0.00634829	0.403985	0.0718692	0.00495094	0.039228	0.0546155	0.00366113	0.0277211	0.0250232	0.163955	0.0077953	0.015351	0.0498013	0.0105301	0.588186	0.947836	0.992859	0.901768
	139	0.00710372	0.0156663	0.00537389	0.102921	0.030559	0.00903025	0.00256623	0.00726258	0.00537983	0.400371	0.0653459	0.00229771	0.00234997	0.00803029	0.294121	0.392249	0.00746048	0.101432	0.0249584	0.0851918	0.694775	0.961684	0.411282
	140	0.00248147	0.0232796	0.00768736	0.101118	0.128336	0.133689	0.0225066	0.0210918	0.0191696	0.275795	0.012073	0.00366891	0.0121445	0.0149418	0.100888	0.0118088	0.00669956	0.0626078	0.693882	0.509248	0.868931	0.720826	0.994123
	141	0.003519	0.280855	0.00721427	0.009516	0.0608498	0.00220883	0.0242227	0.0275068	0.0275948	0.0259844	0.307991	0.0091884	0.0156617	0.00776689	0.0251899	0.0241397	0.0017381	0.027283	0.580567	0.858028	0.975278	0.841536	0.0637825
	142	0.561017	0.286068	0.0494938	0.0137812	0.0382349	0.00342215	0.0138937	0.0714882	0.00543716	0.0316407	0.129402	0.0161455	0.00138826	0.00627327	0.0114822	0.00717137	0.00426449	0.0183834	0.121713	0.97017	0.810259	0.784235	0.999575
	143	0.130249	0.0245841	0.0787094	0.0155455	0.0856847	0.0163652	0.12962	0.354053	0.0112306	0.00710628	0.0112303	0.00305467	0.00693441	0.0273403	0.00422247	0.0521666	0.0126545	0.0113752	0.0709621	0.929197	0.812438	0.0698507	0.21175
	144	0.0271278	0.00765823	0.0305586	0.0843308	0.254699	0.0118608	0.0581393	0.96652	0.0103148	0.0157812	0.0285575	0.0105734	0.00953758	0.0534549	0.0118401	0.0199144	0.00865838	0.071141	0.00666415	0.872519	0.561226	0.131976	0.0810248
	145	0.0692802	0.0246847	0.116572	0.390599	0.102971	0.00655578	0.0172713	0.211703	0.00977369	0.00721047	0.170814	0.028765	0.00710912	0.00985032	0.0136794	0.0744786	0.0136258	0.00752542	0.00250469	0.600926	0.142824	0.837192	0.0104807
	146	0.118525	0.0356616	0.0326416	0.595607	0.0476834	0.0068265	0.0329933	0.0165293	0.0111886	0.0274735	0.00563821	0.108294	0.00744207	0.00711252	0.00790555	0.0226547	0.0294646	0.016891	0.00286722	0.843681	0.308228	0.652947	0.897323
	147	0.07152	0.0386568	0.022179	0.293587	0.0214374	0.00447369	0.0221439	0.0973359	0.185081	0.0154351	0.0236012	0.0124288	0.0228209	0.0260577	0.247054	0.0189801	0.583694	0.0163195	0.0101801	0.150946	0.0450055	0.263781	0.817212
	148	0.0211835	0.0140022	0.112449	0.011781	0.0106542	0.00662675	0.0181466	0.0207883	0.0168611	0.0976781	0.0271378	0.0137377	0.0690983	0.00870574	0.0379256	0.0229249	0.0352406	0.0064852	0.0312036	0.68811	0.0944551	0.0152051	0.92602
	149	0.0286778	0.0140819	0.0172816	0.0960431	0.0534898	0.0721603	0.00923731	0.0128234	0.00641281	0.00520598	0.00292815	0.0745439	0.16275	0.0199481	0.0114806	0.393581	0.0319495	0.00395299	0.0416534	0.00457928	0.754742	0.789161	0.364016
	150	0.00609075	0.068093	0.00800702	0.00833322	0.0435336	0.0240293	0.00422259	0.00241953	0.00600522	0.0130843	0.553103	0.0948303	0.0152519	0.0107772	0.0472613	0.183752	0.0182708	0.336024	0.115961	0.459345	0.797955	0.259909	0.646365
	151	0.118926	0.0149004	0.0244417	0.00519471	0.0406523	0.0201597	0.0218137	0.00675254	0.0170324	0.00218364	0.026121	0.0637523	0.0289992	0.0152033	0.00758689	0.0117199	0.027535	0.377491	0.0511758	0.971855	0.504981	0.935712	0.683732
	152	0.247321	0.00804129	0.0250514	0.0248918	0.0118163	0.0556075	0.128577	0.0503052	0.0758132	0.00417088	0.0218918	0.115503	0.0406862	0.0142108	0.00736141	0.0514566	0.0257342	0.0396223	0.281531	0.999309	0.361459	0.133313	0.232871
	153	0.0131237	0.0110566	0.094173	0.00597443	0.0561786	0.0680123	0.0824508	0.016804	0.124809	0.00174073	0.395507	0.0123323	0.0640123	0.267978	0.00370591	0.0695459	0.0117187	0.0613276	0.268377	0.909499	0.935471	0.979429	0.431211
	154	0.0992262	0.0200435	0.0122407	0.0197242	0.0108802	0.907548	0.0192659	0.123081	0.107392	0.00134762	0.149015	0.0101347	0.0164953	0.00485829	0.0165579	0.166815	0.0031421	0.044638	0.202864	0.991531	0.945645	0.819917	0.143153
	155	0.0405079	0.00564933	0.0660994	0.0125434	0.793778	0.0225274	0.0380483	0.0712863	0.0133098	0.00246155	0.0360804	0.305484	0.0521232	0.0678297	0.031075	0.243708	0.00885821	0.654817	0.0429577	0.734669	0.856854	0.714636	0.977877
	156	0.12163	0.0273766	0.207049	0.152621	0.00627251	0.066495	0.00616504	0.00596635	0.00456391	0.000751152	0.560525	0.00436239	0.169665	0.070056	0.285056	0.0118094	0.0053736	0.0264926	0.424182	0.493077	0.165646	0.189922	0.999037
	157	0.0632514	0.0604956	0.00407777	0.131519	0.11273	0.087207	0.00639167	0.0581757	0.0336467	0.0014758	0.243819	0.0823532	0.0163586	0.00498184	0.183385	0.0158901	0.0102501	0.0285719	0.709636	0.798154	0.0744184	0.902954	0.699891
	158	0.4499	0.0481342	0.0204161	0.0159275	0.012626	0.105075	0.10833	0.0689381	0.00895188	0.00102755	0.00670758	0.0268292	0.0187351	0.00485551	0.165638	0.137471	0.0828033	0.161901	0.42446	0.821555	0.606128	0.879471	0.924198
	159	0.0102233	0.0133465	0.017422	0.007272	0.00129678	0.00092917	0.00334342	0.00628291	0.168541	0.00818788	0.0165984	0.0454919	0.0247477	0.0640756	0.0180189	0.00156404	0.0808859	0.0954814	0.767732	0.987201	0.63541	0.0757348	0.973687
	160	0.0323179	0.169753	0.0877308	0.0228307	0.00405471	0.0795811	0.0116497	0.00372329	0.0137009	0.0427759	0.018302	0.0417801	0.0492997	0.0961798	0.369742	0.00146798	0.0804286	0.0195144	0.00324425	0.834817	0.0650647	0.745658	0.958902
	161	0.0144916	0.0239456	0.072041	0.129304	0.00998629	0.060626	0.0261299	0.0732359	0.00358786	0.0140461	0.0101895	0.0186114	0.0340964	0.00425911	0.10894	0.00119395	0.0285931	0.00474829	0.0169844	0.998921	0.0256674	0.360179	0.109948
	162	0.0143642	0.055588	0.0122441	0.00199306	0.0286754	0.019327	0.00899504	0.00812924	0.00976975	0.0285955	0.00682441	0.00903687	0.0217214	0.00475393	0.105576	0.00155541	0.0103792	0.0151816	0.018233	0.835339	0.366068	0.891123	0.963363
	163	0.0392164	0.00664031	0.0356223	0.0710438	0.00703069	0.127953	0.0163201	0.00341128	0.0178223	0.00449826	0.0122106	0.269243	0.00723207	0.011086	0.0364878	0.00141064	0.0551062	0.0342196	0.0699892	0.0844116	0.357847	0.997407	0.606039
	164	0.021939	0.138519	0.0173298	0.01151	0.0112626	0.00658859	0.0316955	0.012085	0.0151816	0.0022382	0.0970362	0.49474	0.00640437	0.146952	0.00837567	0.000745871	0.0550451	0.0648378	0.0134286	0.145357	0.0971467	0.933877	0.0707209
	165	0.0163472	0.0581911	0.0038788	0.00526384	0.0457245	0.0509393	0.00241084	0.0113813	0.00145597	0.00223622	0.00590631	0.0888756	0.177787	0.0257809	0.386583	0.00241003	0.00437593	0.0237065	0.0267713	0.823221	0.0312557	0.842184	0.955239
	166	0.0357782	0.0513705	0.0577218	0.00837956	0.0188941	0.0881628	0.00850995	0.145652	0.0208057	0.0284162	0.17038	0.0122679	0.00772371	0.0189363	0.0247304	0.0197889	0.0157612	0.0947066	0.0459543	0.905237	0.918674	0.907515	0.848606
	167	0.0898594	0.0119775	0.0280232	0.00574261	0.0237847	0.00551297	0.00542819	0.044093	0.227184	0.0170385	0.0551561	0.0712416	0.0196531	0.0189983	0.0135607	0.00940221	0.717781	0.101332	0.00699485	0.969147	0.886135	0.548457	0.914799
	168	0.033083	0.069204	0.00527006	0.00520632	0.0860103	0.0410474	0.00252364	0.00939175	0.275057	0.00383932	0.00398947	0.0425811	0.0141139	0.0151081	0.00701138	0.0146443	0.0205723	0.0238831	0.00440654	0.993884	0.224226	0.97883	0.863432
	169	0.156083	0.0688907	0.075128	0.00518306	0.010151	0.0875353	0.0060689	0.0220705	0.00597899	0.368484	0.00903433	0.141041	0.0105589	0.0106285	0.0232087	0.0065328	0.130149	0.0160964	0.00761166	0.636099	0.902213	0.918319	0.729128
	170	0.391723	0.0138635	0.151131	0.0831645	0.101518	0.0100133	0.026219	0.00932098	0.0859094	0.194772	0.0100304	0.0161751	0.00617288	0.489517	0.00157392	0.00601967	0.167126	0.091824	0.0211641	0.78914	0.532087	0.900727	0.740366
	171	0.986851	0.159609	0.0482145	0.0238433	0.029079	0.0154959	0.00654224	0.00361349	0.00860847	0.0041659	0.0559854	0.0423857	0.102444	0.155207	0.00111039	0.00256916	0.0986517	0.0035016	0.027413	0.159301	0.95624	0.958083	0.918712
	172	0.00343448	0.108068	0.0145429	0.0113049	0.00477037	0.00562074	0.0210835	0.0140734	0.0308234	0.171193	0.00719136	0.103849	0.0174667	0.0327917	0.00113577	0.00469871	0.0272297	0.0146572	0.18017	0.28657	0.302801	0.727199	0.981372
	173	0.178936	0.02344	0.022576	0.0121214	0.0180073	0.0607531	0.0469795	0.0596543	0.00568658	0.064126	0.00596299	0.00607862	0.0327347	0.0130351	0.000810382	0.00152173	0.0909694	0.0725312	0.0649781	0.956957	0.0715735	0.866446	0.921345
	174	0.0314867	0.00961609	0.0402191	0.0157632	0.0185708	0.0166723	0.281993	0.0925438	0.0034541	0.0115366	0.0810353	0.0404006	0.0325655	0.0178411	0.000657476	0.00211222	0.0591046	0.0147168	0.0824829	0.945895	0.770735	0.456417	0.753933
	175	0.042587	0.00848619	0.0484623	0.0211061	0.0854317	0.0130313	0.0121579	0.0442693	0.0114903	0.0444703	0.0114843	0.217269	0.00809966	0.0215971	0.00088135	0.00353694	0.104301	0.00857739	0.0126702	0.315296	0.830019	0.341137	0.453364
	176	0.202923	0.0148202	0.0307238	0.163512	0.136686	0.0552195	0.0852606	0.0198493	0.0276071	0.0209327	0.000917422	0.00755053	0.0186708	0.00784047	0.0010707	0.00795077	0.00864819	0.0082938	0.0269637	0.772978	0.985956	0.659792	0.693174
	177	0.101253	0.0103627	0.146047	0.0500531	0.115707	0.00202302	0.0186465	0.00232533	0.714846	0.0100992	0.00377529	0.0182159	0.0177569	0.0236771	0.000903406	0.00470686	0.022419	0.0393648	0.0628433	0.0249807	0.0024375	0.359441	0.87824
	178	0.429229	0.014708	0.0660298	0.0292646	0.0749762	0.079958	0.0841491	0.00719757	0.0170479	0.00474269	0.0326089	0.00937328	0.068294	0.0709841	0.00133716	0.00191014	0.010045	0.0138845	0.0283102	0.909339	0.983259	0.830433	0.982015
	179	0.161403	0.0323492	0.0335032	0.0160009	0.300653	0.00242248	0.0108944	0.0105098	0.104262	0.02458	0.0160103	0.00907582	0.0716701	0.0179647	0.000976005	0.00128917	0.0396135	0.168103	0.00799605	0.994079	0.801186	0.999729	0.709686
	180	0.059602	0.00569591	0.00923252	0.00571258	0.103833	0.0019363	0.421766	0.0111138	0.0886975	0.00374286	0.19891	0.193915	0.133895	0.00328865	0.00118864	0.00235526	0.168647	0.103854	0.400766	0.906487	0.921293	0.62084	0.082394
	181	0.0261298	0.0194181	0.0115915	0.00816515	0.28172	0.0362174	0.971736	0.0768215	0.0365241	0.0430293	0.177612	0.0108405	0.0544676	0.00892256	0.000944163	0.00243001	0.0588744	0.36976	0.239756	0.20607	0.15376	0.984339	0.865571
	182	0.0278822	0.12807	0.00198446	0.0329436	0.0548568	0.126463	0.0534428	0.0167612	0.0487083	0.0114189	0.0127959	0.00734479	0.0120174	0.0586597	0.00200117	0.00101599	0.0795864	0.041531	0.0171355	0.40826	0.945067	0.808387	0.998267
	183	0.00773021	0.14639	0.0361086	0.0151438	0.0390472	0.0737443	0.0569661	0.0578518	0.201319	0.0547984	0.0481304	0.0256619	0.00997203	0.0311141	0.00165341	0.000901261	0.0100193	0.00976738	0.00800785	0.934279	0.829615	0.953214	0.999605
	184	0.0415129	0.123061	0.0472596	0.0125309	0.0735636	0.0570801	0.0781213	0.083974	0.125098	0.0353321	0.143076	0.242669	0.0443329	0.108727	0.0104462	0.00262319	0.0738863	0.0484919	0.00107183	0.997484	0.674561	0.44373	0.992665
	185	0.018594	0.198917	0.121247	0.00284069	0.297006	0.0216783	0.079675	0.210267	0.00539476	0.0688941	0.063643	0.0192215	0.0759571	0.0147943	0.308902	0.00176037	0.0335512	0.00214322	0.00748747	0.686101	0.510168	0.974507	0.982147
	186	0.0113471	0.0859606	0.219677	0.004719	0.11179	0.0175867	0.0164878	0.0182093	0.0512585	0.0119648	0.0400215	0.0702061	0.00319043	0.00934905	0.00743025	0.00138163	0.0285057	0.044623	0.000919267	0.900507	0.282645	0.983312	0.940268
	187	0.00395187	0.00704509	0.00986862	0.0104512	0.639146	0.00796363	0.00411855	0.0213568	0.0567205	0.00349814	0.0218454	0.0808296	0.293375	0.0299121	0.0345817	0.00286802	0.0634028	0.0142646	0.00257117	0.930492	0.650566	0.853215	0.956048
	188	0.0126371	0.0128888	0.00139816	0.00744946	0.0758445	0.00873757	0.0264197	0.00713689	0.019734	0.0484189	0.0749696	0.0328524	0.453315	0.00510092	0.0318311	0.00115989	0.579696	0.0206506	0.165235	0.508128	0.895004	0.767234	0.0739161
	189	0.620939	0.00657284	0.00219272	0.0357038	0.0469556	0.0186008	0.0284123	0.00651175	0.0353194	0.11287	0.0512856	0.00818544	0.0152336	0.0122708	0.0782314	0.000827855	0.0112343	0.00866645	0.0149504	0.00475437	0.0154829	0.719212	0.867966
	190	0.627924	0.0245496	0.00125436	0.00637683	0.252267	0.0070578	0.593938	0.000716502	0.0529587	0.089762	0.177163	0.0368521	0.0525216	0.0389972	0.048616	0.00121263	0.0235166	0.0296079	0.035333	0.155212	0.694608	0.907449	0.383993
	191	0.00101196	0.00557261	0.00147306	0.647427	0.108087	0.0204379	0.325418	0.00322851	0.00228282	0.0549066	0.0200101	0.0101741	0.014059	0.0174066	0.0153574	0.00226677	0.00375885	0.00520507	0.02165	0.345695	0.363305	0.944181	0.634979
	192	0.000940696	0.223943	0.00275673	0.307616	0.0505238	0.0179281	0.0596098	0.000825605	0.0190232	0.143393	0.049083	0.00376248	0.0383283	0.00758896	0.0470425	0.00438091	0.00587046	0.00608471	0.00979646	0.874509	0.716587	0.875064	0.922526
	193	0.00123871	0.141351	0.00210507	0.185211	0.0801981	0.023026	0.186914	0.000860415	0.00866123	0.0326288	0.0403405	0.0138152	0.145424	0.0279419	0.00678431	0.00154314	0.0939304	0.1464	0.0012944	0.995523	0.544958	0.969851	0.0546441
	194	0.00102203	0.0168987	0.000682562	0.0502681	0.00229199	0.00574215	0.173483	0.00184414	0.0248403	0.0372447	0.963208	0.0110931	0.0403442	0.0421899	0.0388176	0.00329456	0.291637	0.0330903	0.00177134	0.836516	0.254811	0.941228	0.951115
	195	0.00131767	0.0194282	0.00204075	0.0351309	0.351909	0.00523824	0.219843	0.00159778	0.00271174	0.0989156	0.0918037	0.236567	0.00884114	0.232383	0.0410342	0.010591	0.0225219	0.00540572	0.00597425	0.863416	0.907114	0.645176	0.977513
	196	0.00072008	0.0255686	0.0018383	0.00150022	0.931194	0.0158314	0.383369	0.000601983	0.0106709	0.0406833	0.00324309	0.0363889	0.0238152	0.0217757	0.0202633	0.113348	0.0894676	0.0100559	0.000746805	0.994363	0.824477	0.793149	0.968136
	197	0.00138964	0.174603	0.00439045	0.00117343	0.506449	0.00212829	0.08293	0.00112744	0.0137926	0.013781	0.00402421	0.00647934	0.00520105	0.0058522	0.0457228	0.141116	0.154828	0.101586	0.00192491	0.934085	0.950269	0.478933	0.554778
	198	0.00161489	0.0128039	0.00107359	0.00268535	0.109994	0.010539	0.0491133	0.040326	0.0604513	0.0035724	0.0184755	0.330699	0.00502938	0.00617817	0.0459438	0.0249281	0.186817	0.0117649	0.00479085	0.80975	0.179872	0.92423	0.929926
	199	0.000631342	0.0467037	0.00063693	0.00170211	0.626282	0.013387	0.0900174	0.00388555	0.14588	0.00466793	0.0265459	0.00164558	0.0244599	0.0295065	0.0168002	0.00674702	0.00594173	0.0111519	0.0101053	0.472112	0.492366	0.497464	0.750841
	200	0.0013126	0.024401	0.00181021	0.00207964	0.0051942	0.0072283	0.404998	0.0199418	0.0332109	0.0370605	0.0175802	0.0658783	0.0517955	0.0592556	0.0440535	0.0232253	0.0730836	0.0250028	0.00261347	0.0532691	0.143459	0.963591	0.765298
	201	0.000890579	0.00592214	0.00203308	0.00427212	0.0112998	0.0227051	0.0530787	0.014749	0.730157	0.0264816	0.205916	0.0268282	0.00485875	0.139694	0.0134279	0.22891	0.0246109	0.00315136	0.00639125	0.955973	0.515173	0.999636	0.9331
	202	0.00220106	0.0425438	0.000997184	0.000519686	0.0259671	0.020452	0.0318881	0.00723678	0.0201739	0.00387529	0.0552786	0.824035	0.0359067	0.0101851	0.0234446	0.0376195	0.019593	0.0103251	0.0068009	0.733118	0.0786337	0.189487	0.965433
	203	0.000777195	0.0982273	0.000641081	0.00240397	0.023589	0.00941015	0.0309943	0.00723893	0.0273312	0.0363011	0.0273357	0.00647763	0.0179358	0.0238205	0.082762	0.0361634	0.0135973	0.00475581	0.00532201	0.955628	0.087375	0.748033	0.68997
	204	0.00131485	0.0275298	0.0065543	0.00189114	0.151129	0.139333	0.0367704	0.0307013	0.0450474	0.0926747	0.016772	0.0124989	0.0133486	0.0774628	0.235736	0.125809	0.00286491	0.158213	0.00760377	0.960306	0.975354	0.144169	0.269928
	205	0.00174626	0.0108027	0.139784	0.000694758	0.022056	0.00281859	0.00223535	0.0142805	0.000985512	0.0768603	0.0277283	0.00721326	0.0323108	0.00783529	0.0434717	0.0577343	0.000955678	0.0304246	0.130289	0.849331	0.895727	0.356299	0.956104
	206	0.00180512	0.0141162	0.685214	0.00100974	0.0438978	0.0235171	0.0048551	0.00929717	0.00518575	0.0172449	0.0101986	0.0269349	0.0317113	0.0238539	0.0216309	0.0973129	0.0029555	0.0274403	0.00983587	0.76184	0.835668	0.888346	0.890134
	207	0.00104716	0.114598	0.028421	0.00194841	0.0196021	0.011179	0.0718048	0.0112673	0.134229	0.141323	0.0116497	0.0175524	0.750847	0.0660144	0.00880926	0.0452033	0.000502103	0.0568513	0.0872973	0.969902	0.084337	0.657887	0.998723
	208	0.00534375	0.0512652	0.00587971	0.00232139	0.163925	0.0781696	0.0512162	0.00173569	0.00406818	0.0891899	0.0119698	0.59755	0.662455	0.146493	0.0549795	0.343671	0.0148637	0.013199	0.0101428	0.987128	0.0542609	0.785592	0.344189
	209	0.339261	0.224611	0.117328	0.00365249	0.0779191	0.0935316	0.0045987	0.0554002	0.00677772	0.0194165	0.0207498	0.0271011	0.291906	0.100385	0.0226506	0.0974694	0.00172477	0.00964944	0.0486906	0.0707749	0.921197	0.318292	0.660759
	210	0.00342661	0.311032	0.0121972	0.00193124	0.11584	0.538908	0.0186391	0.0323127	0.0578806	0.010646	0.0145788	0.0435059	0.836007	0.0552519	0.0826811	0.0429098	0.00186836	0.00498398	0.0234222	0.678367	0.542576	0.130105	0.971221
	211	0.00214053	0.0669118	0.0758156	0.000657822	0.299374	0.275538	0.170379	0.0104431	0.073781	0.00470281	0.00684514	0.0143778	0.00383163	0.00490485	0.0734478	0.0144336	0.00145339	0.0317062	0.0487143	0.120753	0.0255239	0.23966	0.218585
	212	0.00105488	0.0056167	0.0107128	0.0543392	0.0323223	0.0348616	0.115892	0.0031792	0.0438853	0.14886	0.00341185	0.00461019	0.0206215	0.00170899	0.33928	0.0077159	0.00234806	0.791613	0.0366132	0.0170929	0.0303657	0.0625475	0.877749
	213	0.0196364	0.00943575	0.0126486	0.0200342	0.275613	0.0404438	0.0849679	0.00453731	0.0184746	0.012284	0.00915956	0.0635064	0.250691	0.00719679	0.015592	0.059756	0.00155655	0.0977883	0.0610303	0.183321	0.776737	0.133259	0.996967
	214	0.00110434	0.122077	0.00582722	0.00877975	0.0326564	0.0413097	0.0194446	0.00372347	0.2954	0.0480656	0.305582	0.616521	0.132664	0.00134778	0.0173898	0.0117723	0.00105514	0.0419745	0.121427	0.81982	0.107745	0.386628	0.542879
	215	0.00338623	0.0244424	0.109575	0.0116122	0.0654267	0.0023833	0.0331442	0.0179012	0.198341	0.0656332	0.0014862	0.0196418	0.0119667	0.00451585	0.00843343	0.00482916	0.00173878	0.155491	0.0759301	0.522761	0.689699	0.962364	0.237064
	216	0.00425931	0.020276	0.00303507	0.0054187	0.117432	0.0381298	0.0136331	0.0167359	0.898265	0.0607848	0.00367443	0.128915	0.0392507	0.00253276	0.00968079	0.0489202	0.00122592	0.0580634	0.0720262	0.36592	0.368683	0.983441	0.407863
	217	0.00124312	0.00209917	0.0226203	0.00278017	0.0683657	0.0725763	0.0638726	0.0931898	0.000432179	0.030139	0.00678356	0.116222	0.00641015	0.00391096	0.0058436	0.00681997	0.0030643	0.0129072	0.0514653	0.725258	0.303696	0.94381	0.998796
	218	0.00267908	0.00256191	0.0334856	0.0086521	0.00954716	0.0682066	0.0163915	0.0109231	0.00166447	0.269922	0.0420649	0.932609	0.0718436	0.0101332	0.00869954	0.00554831	0.000684951	0.0303474	0.029382	0.957074	0.972564	0.743858	0.855825
	219	0.00206115	0.00914258	0.00341327	0.00322159	0.0042636	0.0665325	0.0115106	0.0232678	0.00121267	0.322143	0.0044445	0.463546	0.037476	0.0193881	0.0419529	0.0179277	0.00082727	0.0458677	0.00377749	0.961953	0.86441	0.796101	0.884329
	220	0.00160847	0.0245262	0.0451239	0.0121506	0.170588	0.225853	0.0555502	0.0605914	0.00116332	0.629536	0.0393334	0.0861768	0.52137	0.0356492	0.0236563	0.00588309	0.00194584	0.0269642	0.0018189	0.587547	0.992117	0.210186	0.837062
	221	0.00200223	0.0130988	0.0155086	0.0315221	0.0244134	0.00407899	0.0677375	0.0346932	0.00057018	0.0221432	0.0454249	0.0432224	0.0183824	0.0128132	0.00673859	0.0145707	0.0012869	0.00454436	0.208392	0.847502	0.227215	0.0941132	0.896854
	222	0.0012413	0.0320644	0.0671994	0.00665065	0.0178519	0.0820254	0.0763257	0.0729162	0.00179982	0.0555014	0.00686151	0.215385	0.0118366	0.034663	0.0326967	0.0135251	0.00173738	0.00402626	0.0170281	0.974538	0.775684	0.987064	0.811057
	223	0.00174092	0.0558109	0.0461279	0.00540867	0.0168156	0.0262464	0.00969375	0.0292993	0.000608856	0.106734	0.0206545	0.0245175	0.0416162	0.0148355	0.0625099	0.0176649	0.000581106	0.00190696	0.00310621	0.813674	0.32115	0.954305	0.999469
	224	0.00158131	0.0348433	0.00582081	0.00668175	0.00358675	0.0140556	0.0192006	0.42728	0.0014253	0.117535	0.0339356	0.0237612	0.00583956	0.429021	0.00447748	0.0112401	0.011314	0.00217223	0.0493171	0.831504	0.0511249	0.986917	0.411253
	225	0.0133603	0.492703	0.417207	0.115564	0.00390589	0.0706015	0.00542446	0.129985	0.00148973	0.0129931	0.0148291	0.051309	0.0142682	0.369195	0.0112299	0.0116815	0.0164522	0.00698588	0.0178906	0.0312493	0.962035	0.879085	0.950141
	226	0.0132013	0.00394777	0.00809803	0.0148927	0.0876955	0.316343	0.0297147	0.0278128	0.00103329	0.00302235	0.0171532	0.0296296	0.00106269	0.0368741	0.168951	0.0295876	0.0223468	0.0805041	0.0171253	0.0118293	0.42062	0.90573	0.301352
	227	0.0075385	0.0176523	0.0106921	0.0377906	0.163397	0.025824	0.0584753	0.030028	0.0008135	0.00417377	0.0208561	0.052224	0.0429701	0.0743986	0.00652369	0.0285342	0.0104158	0.0480996	0.068856	0.695513	0.902288	0.963548	0.151914
	228	0.0553737	0.00419831	0.017911	0.0267883	0.0956369	0.0208438	0.00792893	0.0133399	0.00226455	0.00208181	0.105335	0.331379	0.025638	0.625999	0.145875	0.0254934	0.329575	0.0504791	0.0591257	0.311596	0.248589	0.502144	0.312574
	229	0.026016	0.0954736	0.0562337	0.0778819	0.0386745	0.00716721	0.016585	0.128231	0.00244034	0.0966871	0.00494415	0.0642805	0.0415957	0.139975	0.00456423	0.00530338	0.0399465	0.0518169	0.0822843	0.0226507	0.281813	0.0392018	0.960758
	230	0.0147055	0.0115349	0.0365337	0.135592	0.111639	0.126887	0.00216717	0.0322605	0.00272489	0.0129331	0.0449535	0.00315996	0.00266542	0.0831678	0.00644055	0.00754489	0.116553	0.180308	0.0315995	0.67858	0.236137	0.692748	0.840316
	231	0.00591979	0.0141629	0.00792485	0.00880416	0.0953364	0.0150084	0.0817127	0.41656	0.00121893	0.00450867	0.00388127	0.0148575	0.0149936	0.0284868	0.259749	0.0091722	0.0152498	0.0340526	0.130487	0.039522	0.31767	0.979145	0.944276
	232	0.0305787	0.0178631	0.0079466	0.0193517	0.254299	0.00442054	0.182498	0.00439711	0.000955577	0.816375	0.00875393	0.0707195	0.0763045	0.00639354	0.183807	0.0236426	0.0334416	0.410534	0.0776927	0.968779	0.177718	0.991824	0.931246
	233	0.0201843	0.0120308	0.00492002	0.172313	0.0219596	0.00716762	0.124972	0.00662184	0.00854622	0.120108	0.0504	0.00905825	0.0146543	0.0461739	0.00847827	0.0511125	0.0632879	0.0240524	0.0297068	0.733673	0.853787	0.0121484	0.862879
	234	0.0816161	0.00944931	0.0099182	0.0184258	0.0871148	0.0164747	0.110845	0.00615249	0.0306783	0.0160138	0.0162936	0.151713	0.0711477	0.0196175	0.0300793	0.00358192	0.00226241	0.218515	0.00794044	0.51555	0.275735	0.896768	0.674931
	235	0.0550538	0.00210862	0.0208273	0.00328253	0.0542046	0.0653634	0.0192937	0.00322308	0.0209223	0.0192486	0.0168412	0.295071	0.058146	0.0428312	0.100057	0.205162	0.013849	0.0135942	0.00467032	0.917803	0.927217	0.873558	0.157986
	236	0.115254	0.0109347	0.189271	0.048052	0.0209761	0.00313496	0.0701805	0.0282393	0.0167787	0.0215118	0.00821433	0.318969	0.0514936	0.0196645	0.0145137	0.0577004	0.0524616	0.0134514	0.00505773	0.985323	0.840441	0.993516	0.247466
	237	0.00885193	0.00102473	0.268769	0.0165012	0.0524203	0.0456981	0.00595823	0.0800952	0.0528151	0.0848825	0.00689207	0.305465	0.397389	0.482422	0.0161898	0.213402	0.0288144	0.00972724	0.0360844	0.983712	0.959528	0.720497	0.999918
	238	0.0267269	0.00136179	0.016732	0.00347389	0.369279	0.19853	0.00319726	0.0312388	0.0089319	0.12026	0.00382286	0.00592949	0.0328862	0.0522359	0.0133969	0.245483	0.163764	0.0660571	0.131407	0.955397	0.960656	0.963293	0.879068
	239	0.0805745	0.000595568	0.0799948	0.0226288	0.0203507	0.0153194	0.0152763	0.016863	0.0461216	0.0158041	0.261227	0.111692	0.0180662	0.183216	0.0100056	0.131799	0.118158	0.0171324	0.514725	0.106334	0.922409	0.906685	0.371359
	240	0.00381433	0.000674333	0.00211595	0.0245519	0.105672	0.0064494	0.00266343	0.0237513	0.00704749	0.0139441	0.0269251	0.985702	0.00733582	0.0334802	0.06343	0.0920362	0.266051	0.0119571	0.0153469	0.224765	0.993155	0.992044	0.795068
	241	0.00391804	0.000688463	0.0195268	0.0565389	0.953114	0.0199428	0.0119259	0.00293193	0.0404953	0.0648545	0.00405007	0.174967	0.178176	0.0209988	0.0223096	0.0125861	0.0467226	0.0119916	0.027882	0.0863241	0.985541	0.975088	0.665889
	242	0.0126554	0.00323643	0.0482292	0.325914	0.0156424	0.0407698	0.00720318	0.00284614	0.380474	0.0194116	0.104511	0.014237	0.0111111	0.0092378	0.0223735	0.0106206	0.0365472	0.026111	0.0751174	0.231036	0.46258	0.963838	0.714635
	243	0.0202246	0.00266463	0.0107985	0.0470628	0.0152073	0.135853	0.0424893	0.0174355	0.0901735	0.305091	0.0498415	0.83857	0.0212631	0.0226631	0.0636596	0.0340057	0.0698108	0.00888441	0.00514052	0.792819	0.111249	0.656635	0.171678
	244	0.142859	0.00132808	0.00611023	0.123109	0.24475	0.342435	0.0036137	0.00411994	0.0669623	0.00227949	0.00581403	0.136115	0.00206374	0.0235666	0.210283	0.010412	0.0113032	0.0261045	0.00365819	0.983977	0.303259	0.712455	0.0384324
	245	0.100504	0.00115848	0.0820724	0.121892	0.0674709	0.180884	0.0284029	0.0458213	0.248303	0.0027073	0.140692	0.0072591	0.00423209	0.0303599	0.197807	0.0105583	0.00124516	0.0531159	0.0165526	0.65786	0.360967	0.0266891	0.956192
	246	0.0107219	0.00208872	0.0110318	0.441499	0.0140391	0.0220733	0.279479	0.0102449	0.0555137	0.00172712	0.0059072	0.00883487	0.0317034	0.0152161	0.01128	0.00470216	0.0175769	0.0468592	0.0161274	0.217821	0.816452	0.999482	0.865342
	247	0.00722647	0.00247843	0.00413563	0.323559	0.0500634	0.080254	0.0147829	0.00341946	0.157937	0.00139301	0.0128404	0.0742247	0.124362	0.0104896	0.0453256	0.0166355	0.0203723	0.00728706	0.00489271	0.282416	0.126071	0.504835	0.893895
	248	0.500956	0.00114302	0.00399369	0.117258	0.0907105	0.263594	0.00395859	0.00297675	0.0288153	0.00307791	0.0341151	0.00245105	0.887253	0.0116482	0.00890627	0.0152428	0.182564	0.0790721	0.00448873	0.897439	0.486876	0.290277	0.137543
	249	0.0342611	0.00248958	0.00843555	0.00808406	0.0450416	0.0888273	0.0103513	0.00904492	0.205247	0.028957	0.00463435	0.0072611	0.292003	0.0273517	0.0209276	0.00882589	0.0141847	0.0869492	0.0950578	0.788808	0.549118	0.407966	0.997486
	250	0.0274246	0.00450623	0.00838908	0.0547698	0.486189	0.396158	0.0168307	0.321809	0.0401963	0.0091851	0.0592589	0.268896	0.0508116	0.0127111	0.0185894	0.0093972	0.0118451	0.405923	0.0299227	0.481607	0.453292	0.994366	0.862652
	251	0.0475427	0.00815644	0.0236085	0.00779748	0.581231	0.00226899	0.0147345	0.0298737	0.0337872	0.0145346	0.00693075	0.0182194	0.0111166	0.120382	0.0293818	0.00264973	0.00791963	0.025812	0.0299632	0.164873	0.909845	0.98368	0.947078
	252	0.0368695	0.00207157	0.0679866	0.118942	0.00557628	0.0158093	0.0281789	0.0201365	0.0529331	0.0550746	0.0164893	0.00173972	0.0161003	0.00763244	0.0207735	0.0075702	0.0059896	0.0480732	0.021176	0.198992	0.951675	0.784699	0.849427
	253	0.306169	0.00128663	0.103474	0.0870643	0.0704314	0.018973	0.00700845	0.00741288	0.0263662	0.0539224	0.00667061	0.0648042	0.125043	0.00641551	0.014485	0.116848	0.00182776	0.0419908	0.557162	0.988265	0.1866	0.866097	0.967371
	254	0.0790201	0.00707772	0.0240582	0.0948367	0.667215	0.0522852	0.00511386	0.0588204	0.0187406	0.0819717	0.0137668	0.0489397	0.0234021	0.00862965	0.212967	0.0136056	0.0126011	0.103319	0.0140494	0.710265	0.0175581	0.690899	0.923572
	255	0.0156207	0.00908492	0.0116019	0.00489888	0.0836739	0.134988	0.0108713	0.0405075	0.0105723	0.102536	0.00242046	0.33512	0.959357	0.155866	0.250853	0.00551694	0.0157947	0.0413942	0.075467	0.982934	0.647847	0.97842	0.957373
	256	0.26123	0.124758	0.0340161	0.00566607	0.00750879	0.17437	0.136623	0.00250914	0.0449214	0.0787972	0.0247971	0.0396638	0.288683	0.0358707	0.00914975	0.0144021	0.0103742	0.0084561	0.0571133	0.995383	0.937663	0.786953	0.85059
	257	0.0441363	0.015589	0.338554	0.0250681	0.0203819	0.0140995	0.488296	0.0070044	0.326083	0.0633	0.0150568	0.0347542	0.118842	0.0801655	0.00609899	0.0085097	0.00559067	0.107428	0.0115247	0.832612	0.177821	0.909733	0.992981
	258	0.00607299	0.0232932	0.0537366	0.131964	0.0569473	0.0300214	0.127436	0.00349438	0.0116401	0.0819464	0.00578618	0.00737377	0.0381829	0.00491255	0.0360074	0.0194716	0.0689488	0.173177	0.185301	0.268638	0.36026	0.789283	0.959364
	259	0.197299	0.0266322	0.161968	0.0466191	0.0249479	0.15123	0.0745477	0.00513093	0.00506726	0.2446	0.152237	0.942658	0.0146741	0.0122814	0.434415	0.0861974	0.293542	0.0231968	0.0227037	0.191488	0.787998	0.953996	0.674067
	260	0.192021	0.159416	0.236327	0.0501006	0.0246617	0.00477145	0.0149312	0.102633	0.0190494	0.0217558	0.00862712	0.00462783	0.0569286	0.00438855	0.84207	0.168185	0.0198278	0.0884849	0.0180005	0.0863116	0.624067	0.864682	0.963027
	261	0.00446747	0.0209164	0.0469256	0.0274548	0.183235	0.00949148	0.0331422	0.0138364	0.0161932	0.0147136	0.0591499	0.0202195	0.00506601	0.0154549	0.637783	0.0403556	0.990834	0.0374659	0.0414056	0.875637	0.744695	0.999534	0.989513
	262	0.0144379	0.0443173	0.00960526	0.377255	0.032007	0.0618463	0.0433425	0.188284	0.00945384	0.0561133	0.0151759	0.0663895	0.0774942	0.00354822	0.972392	0.0334216	0.00203401	0.0057656	0.00883051	0.37892	0.453476	0.708084	0.944261
	263	0.0383939	0.0365557	0.00772572	0.00633015	0.0495104	0.0213674	0.0366558	0.605269	0.0917544	0.0237742	0.0144463	0.0103775	0.115853	0.00709706	0.243315	0.130065	0.0022796	0.0329282	0.0121302	0.570521	0.962928	0.743284	0.103845
	264	0.0115237	0.0607846	0.00170986	0.0355145	0.0899238	0.012902	0.0908322	0.617622	0.00393072	0.0124478	0.0106705	0.0312184	0.0355197	0.0585783	0.0606268	0.529718	0.0129689	0.0523998	0.039369	0.412326	0.959271	0.309384	0.170334
	265	0.128185	0.0705027	0.00124161	0.00177829	0.0117422	0.0222387	0.0210707	0.176681	0.00566988	0.0134122	0.0169394	0.133293	0.00203397	0.0324078	0.00463009	0.0936033	0.00237167	0.0482234	0.0475363	0.922997	0.149825	0.915573	0.927202
	266	0.909831	0.0387018	0.000894675	0.00490112	0.0757129	0.188028	0.0302577	0.00671345	0.0195016	0.0416444	0.0132163	0.0584078	0.0104094	0.05418	0.00404796	0.0102902	0.0012553	0.0485836	0.00791873	0.916407	0.915046	0.917234	0.876931
	267	0.00192519	0.0794587	0.00307445	0.0346058	0.0141364	0.129396	0.0722464	0.0292696	0.00745227	0.0997136	0.00454013	0.00856016	0.992469	0.00843343	0.0121324	0.0133332	0.00135984	0.00674666	0.00638274	0.497281	0.917361	0.168519	0.381551
	268	0.00396129	0.0185516	0.000638967	0.0105887	0.0284982	0.0696161	0.00667292	0.00943538	0.0137109	0.0492017	0.0468877	0.0926325	0.00310464	0.620989	0.0546705	0.0316952	0.00312146	0.00875044	0.0042882	0.892579	0.737164	0.478159	0.182643
	269	0.00152652	0.032802	0.00148296	0.0327812	0.0139402	0.0109598	0.0206805	0.0307076	0.0137831	0.436811	0.0520921	0.125834	0.00209672	0.153981	0.00722476	0.0242612	0.00496398	0.330231	0.00277155	0.933169	0.858923	0.970851	0.997583
	270	0.00158331	0.0590395	0.000705915	0.0653981	0.0316813	0.0128841	0.19815	0.0200018	0.00649111	0.111692	0.00485943	0.0158923	0.00246955	0.147565	0.00794845	0.0097349	0.154349	0.00496389	0.270512	0.988621	0.517079	0.981519	0.381057
	271	0.00241676	0.031553	0.00161861	0.292239	0.0039839	0.0177313	0.0644302	0.0354203	0.00861397	0.0052943	0.00324019	0.0246671	0.00238614	0.16096	0.0170609	0.0408748	0.0390218	0.0015114	0.00489262	0.0973084	0.323066	0.705408	0.28163
	272	0.0355378	0.00753858	0.00193981	0.061556	0.0182896	0.011518	0.00195776	0.0262417	0.029296	0.0217526	0.00160609	0.0255455	0.00175435	0.0146293	0.0522084	0.0122381	0.0180864	0.00510936	0.00933864	0.546689	0.678698	0.905504	0.248138
	273	0.0187161	0.123524	0.00358411	0.00544745	0.0194331	0.0150124	0.0187544	0.0563004	0.0901757	0.18851	0.00852079	0.00672647	0.00197713	0.0475397	0.00687347	0.056219	0.0345284	0.00697319	0.0399719	0.889821	0.983545	0.197023	0.025142
	274	0.0051944	0.0281061	0.00147502	0.0205195	0.00397263	0.0327961	0.00261668	0.194028	0.11303	0.30799	0.00915659	0.00234176	0.000667784	0.753214	0.0050174	0.00652227	0.0414904	0.0248957	0.040909	0.0270269	0.885766	0.908357	0.00771611
	275	0.0018869	0.00727764	0.00116744	0.0192792	0.0154139	0.0605547	0.0051137	0.0433788	0.0101686	0.0245354	0.0156507	0.0700384	0.00114294	0.996948	0.00502777	0.0195378	0.0288496	0.069502	0.0176585	0.549411	0.0753913	0.0953945	0.0515094
	276	0.00361665	0.12247	0.00119838	0.0901801	0.00481282	0.0417801	0.172881	0.0923783	0.0215885	0.0390431	0.00722355	0.0693928	0.00159188	0.0317492	0.584855	0.0390366	0.0907609	0.0635292	0.0549176	0.351534	0.189168	0.163698	0.533099
	277	0.00176036	0.09497	0.00328894	0.0164589	0.00732349	0.0066489	0.200402	0.00716141	0.0154633	0.0990461	0.0240789	0.114348	0.000674138	0.0185581	0.201367	0.0257905	0.00787748	0.0275667	0.0235369	0.953224	0.788118	0.947585	0.93014
	278	0.000728253	0.0339661	0.000967615	0.0119123	0.0233623	0.0212751	0.017442	0.0149173	0.235283	0.0469437	0.00247101	0.650996	0.00430223	0.0198227	0.0666085	0.0151424	0.0240893	0.0227714	0.0037166	0.523682	0.0848949	0.162125	0.970687
	279	0.00256162	0.0390097	0.000818544	0.00228286	0.175082	0.00868335	0.0633225	0.0109795	0.0534953	0.0811022	0.0223564	0.0354944	0.00106614	0.0664425	0.0196978	0.0188532	0.0399499	0.0720467	0.00249817	0.887813	0.0190229	0.995383	0.903405
	280	0.00675871	0.0369241	0.00131003	0.00203652	0.0807575	0.00971167	0.017775	0.0938756	0.0178221	0.307871	0.110865	0.00867425	0.00803974	0.00273213	0.0206572	0.00660032	0.0139753	0.0227317	0.00215663	0.975864	0.00834219	0.756015	0.7885
	281	0.00560455	0.00890511	0.00371318	0.00442453	0.0701981	0.00537504	0.00626652	0.0362036	0.0351554	0.0409193	0.237959	0.0633486	0.00146552	0.0233387	0.185609	0.0080376	0.0065147	0.0278279	0.00133332	0.665707	0.816032	0.602168	0.929939
	282	0.0072638	0.0216722	0.366098	0.034344	0.0103257	0.00449065	0.005225	0.0702546	0.1264	0.284265	0.0183746	0.0419049	0.00125085	0.0192979	0.118999	0.0110324	0.0230935	0.178746	0.00312054	0.971266	0.239547	0.946515	0.0652606
	283	0.0303704	0.0231996	0.014329	0.00518412	0.333316	0.00379402	0.00511755	0.00665785	0.00444598	0.0845044	0.0237274	0.0404498	0.00141619	0.0297585	0.954519	0.0425369	0.285522	0.0309821	0.00351203	0.180703	0.11491	0.873839	0.247603
	284	0.277842	0.00690145	0.170251	0.00826473	0.0991654	0.00221907	0.056361	0.0819818	0.0119523	0.160777	0.0113074	0.00514603	0.0013695	0.0663741	0.00167255	0.0255149	0.0382762	0.284758	0.00304916	0.077043	0.0849154	0.959598	0.316016
	285	0.231887	0.00336464	0.260275	0.200067	0.0203063	0.0835749	0.00700679	0.0360096	0.030184	0.032834	0.0848997	0.00549166	0.00691296	0.0603738	0.00149177	0.0798632	0.221781	0.0268717	0.0323393	0.961711	0.466418	0.995879	0.877278
	286	0.00121313	0.105105	0.0272032	0.248981	0.0102141	0.0146358	0.0148414	0.0136949	0.0123912	0.212549	0.00295749	0.0407535	0.151833	0.0347149	0.00197559	0.0181447	0.323654	0.0510497	0.0166965	0.478953	0.582121	0.687949	0.394056
	287	0.00179766	0.00892168	0.13751	0.0430875	0.0168339	0.293489	0.00615738	0.0785845	0.23618	0.0317213	0.0425286	0.0734791	0.0081748	0.058737	0.00339275	0.0058719	0.0258051	0.00415134	0.00113385	0.984624	0.0607463	0.219107	0.345121
	288	0.00427367	0.00872238	0.0107283	0.00577987	0.00511641	0.00471779	0.0167998	0.156842	0.00927102	0.0190433	0.113636	0.0321326	0.0137877	0.0423645	0.0820342	0.0123087	0.0161462	0.00806737	0.00255397	0.0762564	0.335873	0.844206	0.987932
	289	0.00246125	0.0146475	0.0492876	0.0315124	0.0252563	0.189596	0.0694602	0.0417966	0.275543	0.0148553	0.988793	0.00651992	0.351954	0.0316537	0.0722743	0.00958355	0.0151307	0.00969725	0.00188193	0.0420877	0.553809	0.594428	0.687128
	290	0.00123463	0.0340741	0.112076	0.877899	0.170626	0.0303187	0.0423314	0.029621	0.0232969	0.00378092	0.0143911	0.0130566	0.0678663	0.00709913	0.029185	0.0621486	0.00368012	0.0169676	0.000672313	0.288058	0.853294	0.992769	0.196222
	291	0.00299171	0.00155404	0.0238126	0.0161959	0.0065837	0.0439394	0.00781563	0.0429446	0.022999	0.0718013	0.0438102	0.175597	0.0182803	0.216309	0.245742	0.246333	0.0742722	0.00692198	0.00196551	0.953653	0.699499	0.985298	0.292448
	292	0.00123114	0.0161208	0.0583752	0.58241	0.0508796	0.0798884	0.145604	0.0127849	0.0155115	0.050094	0.17758	0.518119	0.00425823	0.00275328	0.177324	0.00337107	0.0852349	0.522018	0.00333455	0.980067	0.788832	0.800801	0.961865
	293	0.00144766	0.00707926	0.0098525	0.767205	0.00801374	0.0114194	0.190199	0.031227	0.0206933	0.115753	0.0495746	0.582916	0.0989768	0.00397502	0.101862	0.000691566	0.573616	0.308239	0.00146921	0.995946	0.301585	0.994211	0.00517723
	294	0.0147823	0.0150612	0.00482346	0.229978	0.00942743	0.0173023	0.0479408	0.0126645	0.0149603	0.00794641	0.0428499	0.0909917	0.174757	0.761687	0.0884721	0.00397563	0.0399638	0.307386	0.00138084	0.966407	0.533781	0.587936	0.00522954
	295	0.0119512	0.00896351	0.104193	0.235954	0.0285228	0.0159094	0.00414207	0.125009	0.0119631	0.0590515	0.0115707	0.0118526	0.014263	0.00967407	0.0134163	0.00138213	0.343677	0.0066506	0.00242754	0.656312	0.146452	0.558279	0.0212829
	296	0.00328771	0.0601305	0.0181791	0.00664223	0.0136477	0.0275298	0.118247	0.138523	0.00327409	0.0140085	0.0329261	0.0289606	0.0484231	0.746037	0.00562454	0.00161696	0.285119	0.0272123	0.00480992	0.783323	0.0517808	0.15066	0.005311
	MEAN:	0.0719502	0.0401416	0.0560059	0.0654677	0.0997825	0.0589579	0.0697516	0.070659	0.0663106	0.07298	0.0766584	0.100164	0.0721581	0.0717359	0.0816847	0.0767076	0.0651494	0.0656232	0.0914614	0.647776	0.582481	0.706844	0.68955
	STD:	0.14691	0.068698	0.11001	0.129122	0.169506	0.111738	0.113673	0.143747	0.132957	0.129546	0.143862	0.175185	0.154661	0.136338	0.143836	0.144747	0.132169	0.120633	0.171423	0.328504	0.327941	0.302179	0.324685
[truncated: 5,000 more columns]

## Sheet: Figure 5
Figure 5 a
Early Example Reach (Vectors are interpolated to 210 timesteps with the Matlab function 'interp' before plotting)
Time (s)	-1.52896	-1.42396	-1.31896	-1.21396	-1.10896	-1.00396	-0.89896	-0.79396	-0.68896	-0.58396	-0.47896	-0.37396	-0.26896	-0.16396	-0.05896	0.04604	0.15104	0.25604	0.36104	0.46604	0.57104
M2 CCA:	-0.660375	-0.0748421	-0.528829	-0.798594	-0.344719	0.897134	-0.938142	0.19017	0.571898	-0.984064	-0.445496	-1.20902	-0.955507	-0.414298	-0.259591	0.0547507	-0.00425347	0.34982	-0.380461	-0.343269	-0.260804
M1 CCA:	-0.852168	-0.0531174	0.572431	0.197741	0.217109	0.145763	-0.0305936	-0.0968344	0.126914	0.141077	-0.640418	0.190648	-0.255263	0.106094	-0.299999	-0.584159	-0.48737	-0.824285	-0.293136	-0.609568	-0.102928
Baseline	Start:	-1.47104	End:	-1
Reach	Start:	0	End:	0.47104
Late Example Reach
Time (s)	-1.50225	-1.39725	-1.29225	-1.18725	-1.08225	-0.977254	-0.872254	-0.767254	-0.662254	-0.557254	-0.452254	-0.347254	-0.242254	-0.137254	-0.032254	0.072746	0.177746	0.282746	0.387746	0.492746	0.597746
M2 CCA:	-0.104985	-0.0642027	0.0481018	0.634098	0.429762	0.25982	0.398776	-0.549567	0.244379	-0.436419	0.560419	0.421342	0.0523672	0.803705	-2.85612	-1.26845	-0.809793	-0.935178	-0.854291	-2.06935	-2.53968
M1 CCA:	-0.068993	0.243705	0.418789	-0.0579686	0.529962	-0.350408	1.13471	0.169417	-0.172343	-0.518612	0.350966	-0.624654	-0.0418237	0.807484	-1.776	-0.852508	-0.403452	-2.65395	-1.10883	-0.81529	-1.88053
Baseline	Start:	-1.49775	End:	-1
Reach	Start:	0	End:	0.497746
Figure 5 c
M2 Scatter Plot
Early
log CA-modulation:		-0.415389	-2.03215	-0.42503	-1.40892	-0.64236	-0.139485	-0.264638	0.097769	0.0144246	-0.281273	-0.956406	-0.714649	-0.108821	-0.35332	-1.46529	0.0889169	-0.754887	-0.487045	-0.853448	-0.287349	0.210951	-0.602123	-1.10296	0.120147	-0.226219	-0.0825905	-0.418153	-0.0680105	-0.697417	-0.479064	0.30926	-1.46317	-0.404653	-0.414953	-0.372969	-0.168457	-1.09412	-1.24559	0.270626	0.24316	-0.333158	-0.0314317	0.217614	-0.687021	-0.117115	0.0355603	-1.12006	-0.548136
Reach Duration:		-0.517104	-0.251721	-0.681784	0.334473	-0.0476857	-0.397978	0.158361	-0.473876	0.38598	-0.204777	0.526325	0.540585	0.067433	0.505149	0.851504	-0.0798426	0.32144	0.337665	-0.517176	0.500787	-0.0969285	0.0792417	0.112612	0.410972	0.148586	0.552423	0.480557	-0.032441	0.500813	0.272359	-0.133037	-0.0324428	-0.0969028	0.57519	0.500773	-0.333246	0.112593	0.123252	0.268645	-0.304602	-0.304425	-0.397961	0.0553325	0.212791	0.268572	-0.892797	-0.333433	0.294032
Datapoint shown:		1	0	0	0	0	0	0	0	1	0	0	0	0	0	0	0	1	0	0	0	0	0	0	0	1	0	0	0	0	0	0	0	1	0	0	0	0	0	0	0	1	0	0	0	0	0	0	0
Late
log CA-modulation:		-0.458789	-0.286359	0.246733	-0.618477	-0.371893	-0.0188409	-1.51532	0.379856	0.279493	0.239546	0.200637	-0.106393	0.590857	0.274887	0.592417	0.131224	-0.629083	-0.0516499	-0.416298	-0.29986	-0.393847	0.111467	-0.749901	0.0659374	0.209151	0.325035	-1.02541	-0.255102	0.722703	-0.144289	-0.638645	0.21473	0.187782	0.405135	-0.540025	0.438658	0.145049	-0.243845	-0.660314	0.127415	0.307546	-0.935691	-0.145661	-0.119106	-0.171375	0.470695	0.829179	-0.589914
Reach Duration:		0.0302036	0.532503	-0.649692	-0.434111	0.442181	-0.649858	0.442171	-0.0400824	-0.239551	-0.0716372	-0.172618	0.138633	-0.795906	-0.473496	-0.795786	-0.43426	-0.841841	-0.318737	-0.619676	0.331223	-0.0323623	0.0791591	0.177254	-0.264224	-0.43386	-0.0969372	-0.841848	0.550484	-0.841706	-0.6197	0.25719	-0.716608	-0.43411	-0.795985	0.0170049	-0.893051	-0.795873	-0.591811	-0.619887	-0.517184	-0.681915	-0.264334	-0.397942	-0.364694	-0.565371	-0.892616	-0.892796	-0.893034
Datapoint shown:		1	0	0	0	0	0	0	0	1	0	0	0	0	0	0	0	1	0	0	0	0	0	0	0	1	0	0	0	0	0	0	0	1	0	0	0	0	0	0	0	1	0	0	0	0	0	0	0
M1 Scatter Plot
Early
log CA-modulation:		-0.900882	0.561319	0.309367	0.329028	-0.0615702	-0.402159	-2.11247	0.170093	-0.046501	-0.29473	-0.69613	-0.92914	-0.0927721	-1.19356	-0.428776	-0.591751	-0.420502	-1.00975	0.0652145	-0.185165	-0.198826	-0.643643	-0.0474506	-0.0515317	-0.402928	-1.08954	-0.835366	-0.28735	-0.738903	-0.30459	-0.34182	-1.55065	0.0589422	-0.150323	-0.3774	-0.0131202	-0.0826652	-0.164954	-0.861927	-0.389637	-0.279158	-0.54927	-0.215207	-1.16005	-1.57876	-0.994057	-1.03565	-0.118301
Reach Duration:		-0.133344	-0.517104	-0.251721	-0.681784	0.334473	-0.649645	-0.0476857	0.605516	-0.397978	0.158361	-0.473835	-0.473876	0.38598	-0.204777	0.540585	0.505149	0.337665	-0.517176	0.500787	-0.0969285	0.0792417	0.112612	0.410972	-0.114719	0.148586	0.552423	0.480557	-0.032441	0.272359	-0.133037	-0.0324428	-0.0969028	0.57519	0.500773	-0.333246	0.2797	0.123252	0.268645	-0.304425	-0.397961	0.212791	0.0103058	0.268572	-0.892797	-0.333433	0.294032	-0.473623	0.229497
Datapoint shown:		1	0	0	0	0	0	0	0	1	0	0	0	0	0	0	0	1	0	0	0	0	0	0	0	1	0	0	0	0	0	0	0	1	0	0	0	0	0	0	0	1	0	0	0	0	0	0	0
Late
log CA-modulation:		-0.699897	-0.874345	0.0585261	0.215752	-0.74884	-0.772202	-1.45373	-1.32597	0.279458	-0.0670049	-0.233712	-0.423134	-0.855388	-0.385402	-0.279079	0.362688	0.642366	-0.197816	-0.0239276	0.0751546	0.101717	0.0712057	-0.663108	-0.392664	-0.482454	-1.74442	-1.40086	-0.0354041	-1.19573	-0.0601086	-0.222558	0.0265626	0.467837	-1.06339	-0.139762	0.241061	-0.474241	0.181831	-0.974486	-0.185744	0.365091	0.745978	0.297621	-0.154206	0.312174	-0.505925	0.60524	0.136773
Reach Duration:		0.0302036	0.532503	-0.649692	-0.434111	0.442181	-0.649858	-0.434204	0.442171	-0.0400824	-0.239551	-0.0716372	-0.681958	-0.172618	0.138633	-0.795786	-0.43426	-0.841841	-0.619676	0.331223	0.0791591	0.177254	-0.264224	-0.43386	-0.0969372	-0.39788	-0.841848	0.550484	-0.841706	-0.6197	0.25719	-0.716608	-0.43411	-0.795985	0.0170049	-0.893051	-0.61994	-0.795873	-0.795609	-0.591811	-0.619887	-0.517184	-0.796024	-0.681915	-0.397942	-0.364694	-0.565371	-0.892616	-0.892796
Datapoint shown:		1	0	0	0	0	0	0	0	1	0	0	0	0	0	0	0	1	0	0	0	0	0	0	0	1	0	0	0	0	0	0	0	1	0	0	0	0	0	0	0	1	0	0	0	0	0	0	0
Figure 5 d
	M2
	Individual Animal Means								Across-animal Means (Computed by hierarchical bootstrap)
	Rat ID			T131	T213	T314	T241			Mean	STD
	Mean Early CA-Modulation			0.538143	0.775552	0.159733	0.287521		Early	0.461797	0.120432
	Mean Late CA-Modulation			1.46337	4.51184	1.71725	2.49851		Late	2.57399	0.618677
	M1
	Individual Animal Means								Across-animal Means (Computed by hierarchical bootstrap)
	Rat ID			T131	T213	T314	T241			Mean	STD
	Mean Early CA-Modulation			0.475058	0.815794	0.233977	0.191826		Early	0.447678	0.13198
	Mean Late CA-Modulation			1.20346	3.30692	2.06778	1.25081		Late	1.96502	0.443943
	All CA-Modulation Values (Input to hierarchical bootstrap)
	Rat	Condition	Trial #	M2 CA-Modulation		M1 CA-Modulation
	'T131'	'Early'	1	-0.370092		-0.419206
	'T131'	'Early'	2	-0.0344071		0.125637
	'T131'	'Early'	3	0.384247		3.64183
	'T131'	'Early'	4	0.00928651		2.03876
	'T131'	'Early'	5	0.375811		2.13318
	'T131'	'Early'	6	0.0390017		0.86782
	'T131'	'Early'	7	-0.0517282		0.396133
	'T131'	'Early'	8	0.227845		0.00771841
	'T131'	'Early'	9	-0.0911804		1.47943
	'T131'	'Early'	10	0.725296		0.898461
	'T131'	'Early'	11	0.543703		0.507306
	'T131'	'Early'	12	-2.21275		0.201312
	'T131'	'Early'	13	1.25247		0.117723
	'T131'	'Early'	14	1.03377		0.807659
	'T131'	'Early'	15	0.523272		0.0640385
	'T131'	'Early'	16	0.110559		-0.51596
	'T131'	'Early'	17	0.192908		0.372584
	'T131'	'Early'	18	0.778357		-0.0878898
	'T131'	'Early'	19	-0.381066		-0.386004
	'T131'	'Early'	20	0.443281		0.256005
	'T131'	'Early'	21	0.0342536		-0.279957
	'T131'	'Early'	22	-0.0988392		-0.210732
	'T131'	'Early'	23	1.2272		-0.0932839
	'T131'	'Early'	24	0.175838		-0.0123575
	'T131'	'Early'	25	0.325803		0.37975
	'T131'	'Early'	26	-0.774282		-0.483181
	'T131'	'Early'	27	0.140137		0.09778
	'T131'	'Early'	28	0.516002		1.16202
	'T131'	'Early'	29	1.62536		0.652882
	'T131'	'Early'	30	-0.177143		-0.0536703
	'T131'	'Early'	31	0.249964		0.632665
	'T131'	'Early'	32	0.0788928		0.227173
	'T131'	'Early'	33	1.3187		0.896498
	'T131'	'Early'	34	-0.205503		0.888113
	'T131'	'Early'	35	0.593993		0.395432
	'T131'	'Early'	36	0.826817		0.0813684
	'T131'	'Early'	37	0.38181		0.146094
	'T131'	'Early'	38	0.855046		0.516
	'T131'	'Early'	39	0.200717		-0.17807
	'T131'	'Early'	40	0.331846		0.18243
	'T131'	'Early'	41	2.03826		0.495919
	'T131'	'Early'	42	0.0344218		0.455177
	'T131'	'Early'	43	0.393865		0.0281416
	'T131'	'Early'	44	0.384634		1.14536
	'T131'	'Early'	45	0.423673		0.70742
	'T131'	'Early'	46	0.678489		0.419373
	'T131'	'Early'	47	0.080515		-0.0814534
	'T131'	'Early'	48	-0.0351871		0.970241
	'T131'	'Early'	49	0.056808		0.826675
	'T131'	'Early'	50	1.86477		0.683984
	'T131'	'Early'	51	1.75049		-0.239539
	'T131'	'Early'	52	0.464346		0.137427
	'T131'	'Early'	53	0.930183		0.407721
	'T131'	'Early'	54	1.65049		-0.188361
	'T131'	'Early'	55	0.205579		0.525826
	'T131'	'Early'	56	-0.890597		0.282313
	'T131'	'Early'	57	0.763633		0.609247
	'T131'	'Early'	58	1.08533		0.0691745
	'T131'	'Early'	59	0.0758474		0.0263778
	'T131'	'Early'	60	0.283051		0.101378
	'T131'	'Early'	61	-0.351798		-0.0764566
	'T131'	'Early'	62	2.14156		0.0921193
	'T131'	'Early'	63	1.84394		0.761551
	'T131'	'Early'	64	-0.240292		0.790381
	'T131'	'Early'	65	-0.193258		0.23226
	'T131'	'Early'	66	0.505972		0.286529
	'T131'	'Early'	67	0.704226		0.239829
	'T131'	'Early'	68	0.680541		0.238412
	'T131'	'Early'	69	1.09302		1.01577
	'T131'	'Early'	70	0.876351		0.594073
	'T131'	'Early'	71	-0.279703		-0.413616
	'T131'	'Early'	72	1.56636		1.60456
	'T131'	'Early'	73	0.800953		-0.0656946
	'T131'	'Early'	74	0.0957693		0.302205
	'T131'	'Early'	75	0.42784		0.188212
	'T131'	'Early'	76	1.76979		1.01334
	'T131'	'Early'	77	-0.26107		-0.486444
	'T131'	'Early'	78	0.306342		0.480123
	'T131'	'Early'	79	0.092174		0.769201
	'T131'	'Early'	80	1.48732		2.08728
	'T131'	'Early'	81	0.604419		0.218195
	'T131'	'Early'	82	1.14066		0.661404
	'T131'	'Early'	83	0.877683		0.146355
	'T131'	'Early'	84	0.350362		0.204129
	'T131'	'Early'	85	-0.234806		-0.456647
	'T131'	'Early'	86	0.416123		1.13106
	'T131'	'Early'	87	-0.239305		-0.0641471
	'T131'	'Early'	88	0.802323		0.508992
	'T131'	'Early'	89	-0.098846		0.663775
	'T131'	'Early'	90	0.520638		0.394095
	'T131'	'Early'	91	-0.0306622		0.151451
	'T131'	'Early'	92	1.23343		0.239649
	'T131'	'Early'	93	0.377349		-0.377255
	'T131'	'Early'	94	1.19338		0.104667
	'T131'	'Early'	95	0.726864		-0.178118
	'T131'	'Early'	96	0.268198		-0.0921385
	'T131'	'Early'	97	0.677344		0.35461
	'T131'	'Early'	98	0.246358		0.0999439
	'T131'	'Early'	99	1.63743		1.49357
	'T131'	'Early'	100	0.950236		1.27915
	'T131'	'Early'	101	0.902514		0.808559
	'T131'	'Early'	102	0.98539		0.0127913
	'T131'	'Early'	103	0.556978		0.52472
	'T131'	'Early'	104	0.0834105		0.0266736
	'T131'	'Early'	105	0.225486		1.41064
	'T131'	'Early'	106	0.0717884		0.562658
	'T131'	'Early'	107	0.0866695		-0.117
	'T131'	'Early'	108	0.246802		-0.0268877
	'T131'	'Early'	109	-0.539386		0.570371
	'T131'	'Early'	110	0.886504		0.468978
	'T131'	'Early'	111	2.44104		0.8875
	'T131'	'Early'	112	0.321792		0.373769
	'T131'	'Early'	113	-0.166487		0.232024
	'T131'	'Early'	114	-0.0370671		0.432561
	'T131'	'Early'	115	0.625876		0.301172
	'T131'	'Early'	116	-0.0861851		0.69355
	'T131'	'Early'	117	0.0918733		0.383864
	'T131'	'Early'	118	1.19752		1.10915
	'T131'	'Early'	119	1.89578		1.03115
	'T131'	'Early'	120	0.913361		1.48789
	'T131'	'Early'	121	0.618876		2.56615
	'T131'	'Early'	122	3.45423		-0.624157
	'T131'	'Early'	123	0.524256		0.615622
	'T131'	'Early'	124	0.430244		-0.137297
	'T131'	'Early'	125	0.984775		0.134189
	'T131'	'Early'	126	2.1517		0.209027
	'T131'	'Early'	127	-0.447305		1.2081
	'T131'	'Early'	128	0.866411		0.7552
	'T131'	'Early'	129	0.327413		0.593642
	'T131'	'Early'	130	0.286606		-0.208772
	'T131'	'Early'	131	1.66974		0.162508
	'T131'	'Early'	132	-0.372819		-0.555201
	'T131'	'Early'	133	0.850371		0.375923
	'T131'	'Early'	134	-0.0300079		0.610061
	'T131'	'Early'	135	0.392704		0.396593
	'T131'	'Early'	136	-0.0480849		-0.304984
	'T131'	'Early'	137	1.01613		0.166567
	'T131'	'Early'	138	0.799791		0.642002
	'T131'	'Early'	139	0.213838		0.211906
	'T131'	'Early'	140	4.44355		1.91152
	'T131'	'Early'	141	2.33101		0.433947
	'T131'	'Early'	142	0.737556		0.624175
	'T131'	'Early'	143	-0.67984		-0.320937
	'T131'	'Early'	144	1.74757		0.333556
	'T131'	'Early'	145	2.95773		1.02153
	'T131'	'Early'	146	1.1831		0.79938
	'T131'	'Early'	147	0.298127		0.152006
	'T131'	'Early'	148	0.397983		0.225761
	'T131'	'Early'	149	-0.16757		0.823164
	'T131'	'Early'	150	1.00678		0.150152
	'T131'	'Early'	151	0.0370149		-0.0277185
	'T131'	'Early'	152	0.343929		1.54071
	'T131'	'Early'	153	-0.301959		0.153233
	'T131'	'Early'	154	-0.296629		0.157204
	'T131'	'Early'	155	-0.227326		1.02189
	'T131'	'Early'	156	-0.328468		0.186671
	'T131'	'Early'	157	0.203239		0.141755
	'T131'	'Early'	158	0.430162		0.824429
	'T131'	'Early'	159	0.247236		0.0915011
	'T131'	'Early'	160	1.33227		0.701099
	'T131'	'Early'	161	0.378446		0.184414
	'T131'	'Early'	162	0.0418631		0.145958
	'T131'	'Early'	163	0.227049		-0.166882
	'T131'	'Early'	164	0.258201		-0.106993
	'T131'	'Early'	165	0.416898		0.586665
	'T131'	'Early'	166	0.565669		-0.0596607
	'T131'	'Early'	167	0.142774		0.359606
	'T131'	'Early'	168	-0.0347394		0.296785
	'T131'	'Early'	169	0.207814		0.072088
	'T131'	'Early'	170	0.92842		1.84091
	'T131'	'Early'	171	-0.751906		1.09102
	'T131'	'Early'	172	1.02911		1.00841
	'T131'	'Early'	173	0.336583		0.548139
	'T131'	'Early'	174	0.953329		1.7315
	'T131'	'Early'	175	-0.161406		1.49016
	'T131'	'Early'	176	0.26007		1.12652
	'T131'	'Early'	177	0.504345		0.428047
	'T131'	'Early'	178	1.93572		0.230173
	'T131'	'Early'	179	0.602558		0.456013
	'T131'	'Early'	180	0.6031		0.775667
	'T131'	'Early'	181	1.22854		0.905633
	'T131'	'Early'	182	0.854448		3.67965
	'T131'	'Early'	183	0.0162125		0.403346
	'T213'	'Early'	1	-0.398476		0.920841
	'T213'	'Early'	2	0.712193		0.134704
	'T213'	'Early'	3	-0.411848		-0.0179832
	'T213'	'Early'	4	0.125869		1.65279
	'T213'	'Early'	5	0.0499357		-0.201953
	'T213'	'Early'	6	0.409787		-0.613153
	'T213'	'Early'	7	0.481097		-0.0211001
	'T213'	'Early'	8	-0.249972		-0.00109495
	'T213'	'Early'	9	-0.0553411		-0.0801967
	'T213'	'Early'	10	2.94178		-0.655354
	'T213'	'Early'	11	0.424716		0.389821
	'T213'	'Early'	12	1.85262		1.1733
	'T213'	'Early'	13	0.683354		0.471223
	'T213'	'Early'	14	0.259323		-0.0434412
	'T213'	'Early'	15	0.825442		-1.03662
	'T213'	'Early'	16	0.318621		0.0640503
	'T213'	'Early'	17	1.37149		0.789605
	'T213'	'Early'	18	0.182162		0.366336
	'T213'	'Early'	19	3.31067		1.41319
	'T213'	'Early'	20	-0.161703		0.00350769
	'T213'	'Early'	21	3.61218		0.639077
	'T213'	'Early'	22	-0.326978		0.0593891
	'T213'	'Early'	23	0.279001		0.172771
	'T213'	'Early'	24	-0.226548		-0.150184
	'T213'	'Early'	25	0.402712		-0.257903
	'T213'	'Early'	26	1.36354		0.649988
	'T213'	'Early'	27	-0.0577496		1.76699
	'T213'	'Early'	28	-0.412165		-0.797382
	'T213'	'Early'	29	1.81445		5.90716
	'T213'	'Early'	30	-0.13584		-0.1143
	'T213'	'Early'	31	-0.765583		1.86916
	'T213'	'Early'	32	0.159669		-0.0344762
	'T213'	'Early'	33	0.138384		-0.249324
	'T213'	'Early'	34	6.06656		0.27865
	'T213'	'Early'	35	-1.60727		-0.986009
	'T213'	'Early'	36	0.443822		-0.525532
	'T213'	'Early'	37	2.58644		3.87458
	'T213'	'Early'	38	-0.0710589		0.298713
	'T213'	'Early'	39	1.02833		-0.915625
	'T213'	'Early'	40	0.711333		-0.070843
	'T213'	'Early'	41	-0.00681913		0.641081
	'T213'	'Early'	42	0.107445		0.129699
	'T213'	'Early'	43	0.267436		0.156582
	'T213'	'Early'	44	0.154423		0.228857
	'T213'	'Early'	45	1.36178		1.22933
	'T213'	'Early'	46	2.17662		0.528931
	'T213'	'Early'	47	-0.506941		4.90977
	'T213'	'Early'	48	1.6831		-0.144595
	'T213'	'Early'	49	-0.554126		-0.606933
	'T213'	'Early'	50	3.52638		1.14914
	'T213'	'Early'	51	0.318818		0.502437
	'T213'	'Early'	52	0.755483		0.386343
	'T213'	'Early'	53	0.109372		0.138579
	'T213'	'Early'	54	2.13579		2.57562
	'T213'	'Early'	55	0.283257		1.40488
	'T213'	'Early'	56	-0.2193		-0.0340522
	'T213'	'Early'	57	1.19822		-0.00668246
	'T213'	'Early'	58	0.902067		0.231977
	'T213'	'Early'	59	1.26251		1.58025
	'T213'	'Early'	60	0.948802		-2.59195
	'T213'	'Early'	61	1.70747		0.27435
	'T213'	'Early'	62	-1.3421		0.997141
	'T213'	'Early'	63	0.856087		-0.153385
	'T213'	'Early'	64	0.174228		0.132964
	'T213'	'Early'	65	0.161735		0.0761979
	'T213'	'Early'	66	0.401486		0.178718
	'T213'	'Early'	67	-1.16914		-1.01662
	'T213'	'Early'	68	5.42558		1.43268
	'T213'	'Early'	69	0.279828		0.195468
	'T213'	'Early'	70	1.87038		1.09638
	'T213'	'Early'	71	0.96438		-0.817203
	'T213'	'Early'	72	0.328784		0.81772
	'T213'	'Early'	73	1.40816		1.52772
	'T213'	'Early'	74	0.795918		4.06823
	'T213'	'Early'	75	0.087672		0.00198394
	'T213'	'Early'	76	0.431353		0.123976
	'T213'	'Early'	77	0.162063		0.491739
	'T213'	'Early'	78	0.106193		0.409128
	'T213'	'Early'	79	1.42172		0.281213
	'T213'	'Early'	80	-0.175161		0.795195
	'T213'	'Early'	81	-1.37352		2.39456
	'T213'	'Early'	82	-1.57293		-0.241011
	'T213'	'Early'	83	0.788684		2.75551
	'T213'	'Early'	84	0.949846		2.03422
	'T213'	'Early'	85	-0.238193		2.05851
	'T213'	'Early'	86	0.573972		1.34142
	'T213'	'Early'	87	0.222552		0.380263
	'T213'	'Early'	88	2.6833		5.41149
	'T213'	'Early'	89	0.326569		0.124073
	'T213'	'Early'	90	0.139682		1.98073
	'T213'	'Early'	91	2.3306		3.72559
	'T213'	'Early'	92	3.1601		2.14837
	'T213'	'Early'	93	-2.28603		1.05478
	'T213'	'Early'	94	0.452957		0.219081
	'T213'	'Early'	95	-0.114275		1.65781
	'T213'	'Early'	96	-0.549553		2.09631
	'T213'	'Early'	97	1.74882		1.85029
	'T213'	'Early'	98	1.08642		1.98223
	'T213'	'Early'	99	1.55942		0.437508
	'T213'	'Early'	100	-0.0777124		0.120553
	'T213'	'Early'	101	0.76454		0.864442
	'T213'	'Early'	102	0.123283		0.765015
	'T213'	'Early'	103	0.457096		0.643866
	'T213'	'Early'	104	0.453751		1.32941
	'T213'	'Early'	105	0.359438		1.15099
	'T213'	'Early'	106	1.03914		3.58559
	'T213'	'Early'	107	0.819683		0.0307305
	'T213'	'Early'	108	1.42016		-0.486033
	'T213'	'Early'	109	3.81492		3.88947
	'T213'	'Early'	110	1.01618		5.89867
	'T213'	'Early'	111	1.66808		3.23156
	'T213'	'Early'	112	0.138336		0.520941
	'T213'	'Early'	113	-0.0259191		0.401356
	'T213'	'Early'	114	-0.760485		-0.6501
	'T213'	'Early'	115	-0.111136		0.241545
	'T213'	'Early'	116	1.00697		0.490338
	'T213'	'Early'	117	-0.172047		-0.180513
	'T213'	'Early'	118	1.24063		-0.113788
	'T213'	'Early'	119	0.141626		-0.90085
	'T213'	'Early'	120	-0.180643		0.107991
	'T213'	'Early'	121	3.37662		-0.580651
	'T213'	'Early'	122	0.274995		-0.661216
	'T213'	'Early'	123	0.369976		1.08218
	'T213'	'Early'	124	0.826581		-0.0833303
	'T213'	'Early'	125	1.80394		0.191693
	'T213'	'Early'	126	0.175651		0.883973
	'T213'	'Early'	127	2.26581		4.48799
	'T213'	'Early'	128	0.292136		0.339089
	'T213'	'Early'	129	-0.041539		0.879226
	'T213'	'Early'	130	0.0149957		0.445277
	'T213'	'Early'	131	0.480992		-0.026476
	'T213'	'Early'	132	-0.605248		1.42377
	'T213'	'Early'	133	3.60895		1.86982
	'T213'	'Early'	134	0.733464		1.47337
	'T213'	'Early'	135	2.12844		2.4481
	'T213'	'Early'	136	2.36052		2.40231
	'T213'	'Early'	137	9.62866		4.04099
	'T213'	'Early'	138	0.0912596		0.279635
	'T213'	'Early'	139	0.95379		0.953711
	'T213'	'Early'	140	-0.780356		-0.136127
	'T213'	'Early'	141	1.38421		2.79395
	'T213'	'Early'	142	-0.0278243		3.12875
	'T213'	'Early'	143	2.75073		-1.18508
	'T213'	'Early'	144	0.0722559		0.145106
	'T213'	'Early'	145	3.00156		-0.523475
	'T213'	'Early'	146	1.47497		-0.191501
	'T213'	'Early'	147	-0.384573		-0.102688
	'T213'	'Early'	148	-0.390064		0.504195
	'T213'	'Early'	149	1.65946		0.309243
	'T213'	'Early'	150	0.0269901		0.0835193
	'T213'	'Early'	151	0.36059		0.932008
	'T213'	'Early'	152	2.25831		2.33021
	'T213'	'Early'	153	2.93088		3.15259
	'T213'	'Early'	154	0.37161		0.102768
	'T213'	'Early'	155	1.11488		-0.174259
	'T213'	'Early'	156	0.809643		0.857522
	'T213'	'Early'	157	-2.23758		-0.0495363
	'T213'	'Early'	158	-0.809323		2.39898
	'T213'	'Early'	159	1.59725		1.26067
	'T213'	'Early'	160	0.860647		-0.261362
	'T213'	'Early'	161	-0.226563		1.21128
	'T213'	'Early'	162	0.173166		0.573313
	'T213'	'Early'	163	1.54992		0.714257
	'T213'	'Early'	164	1.50632		0.625864
	'T213'	'Early'	165	-1.03143		0.200157
	'T213'	'Early'	166	-0.990877		-0.509282
	'T213'	'Early'	167	0.0491744		-0.204837
	'T213'	'Early'	168	-1.1478		0.898244
	'T213'	'Early'	169	1.76256		-0.0603304
	'T213'	'Early'	170	2.1723		1.04573
	'T213'	'Early'	171	-0.39819		0.866683
	'T213'	'Early'	172	-0.404289		0.060342
	'T213'	'Early'	173	0.836902		2.26936
	'T213'	'Early'	174	0.0153102		4.13917
	'T213'	'Early'	175	3.60623		2.07075
	'T213'	'Early'	176	-0.30273		0.0527173
	'T213'	'Early'	177	2.27249		-0.0195011
	'T213'	'Early'	178	0.984993		0.942426
	'T213'	'Early'	179	-0.0369935		0.351673
	'T213'	'Early'	180	-0.62035		-0.592664
	'T213'	'Early'	181	-0.055811		0.663891
	'T213'	'Early'	182	-0.203371		0.695966
	'T213'	'Early'	183	0.558791		-0.0305077
	'T213'	'Early'	184	0.0920223		-0.128655
	'T213'	'Early'	185	1.98704		-0.00694413
	'T213'	'Early'	186	1.60735		-0.238945
	'T213'	'Early'	187	1.68809		2.28708
	'T213'	'Early'	188	1.02376		0.081029
	'T213'	'Early'	189	0.915964		0.465128
	'T213'	'Early'	190	4.41429		1.869
	'T213'	'Early'	191	4.84924		2.60576
	'T213'	'Early'	192	-0.635959		0.262678
	'T213'	'Early'	193	0.498229		1.08221
	'T213'	'Early'	194	0.478509		1.06673
	'T213'	'Early'	195	-0.213786		-0.0311575
	'T213'	'Early'	196	1.41667		0.130673
	'T213'	'Early'	197	0.866206		1.99728
	'T213'	'Early'	198	-0.473264		1.79191
	'T213'	'Early'	199	-3.14403		-1.05763
	'T213'	'Early'	200	3.4681		2.29601
	'T213'	'Early'	201	-0.0669743		0.713145
	'T213'	'Early'	202	-0.0496791		-0.0459112
	'T213'	'Early'	203	0.378243		0.692134
	'T213'	'Early'	204	2.49024		1.22906
	'T213'	'Early'	205	1.30525		0.0220421
	'T213'	'Early'	206	0.24323		2.88369
	'T213'	'Early'	207	-0.0993087		0.100281
	'T213'	'Early'	208	0.654707		0.465843
	'T213'	'Early'	209	0.123404		0.532388
	'T213'	'Early'	210	4.52667		0.729988
	'T213'	'Early'	211	-0.0569988		3.34896
	'T314'	'Early'	1	0.0319813		0.692293
	'T314'	'Early'	2	0.915636		0.0559263
	'T314'	'Early'	3	0.123544		0.198096
	'T314'	'Early'	4	1.85692		0.0157313
	'T314'	'Early'	5	-0.026504		-0.327731
	'T314'	'Early'	6	0.266263		0.117418
	'T314'	'Early'	7	-0.128833		0.0270048
	'T314'	'Early'	8	0.346899		0.343319
	'T314'	'Early'	9	-0.093375		0.345343
	'T314'	'Early'	10	-0.0667703		0.0595126
	'T314'	'Early'	11	-0.186348		0.0362232
	'T314'	'Early'	12	0.0943861		0.0573397
	'T314'	'Early'	13	0.246096		0.361895
	'T314'	'Early'	14	0.0833391		-0.0974826
	'T314'	'Early'	15	0.0868125		0.163748
	'T314'	'Early'	16	0.0936948		0.177147
	'T314'	'Early'	17	-0.0551468		-0.0197645
	'T314'	'Early'	18	-0.0583127		0.0204281
	'T314'	'Early'	19	0.127899		0.0601952
	'T314'	'Early'	20	0.0806463		0.169865
	'T314'	'Early'	21	-0.294895		-0.0705883
	'T314'	'Early'	22	0.00957699		0.0667199
	'T314'	'Early'	23	0.0450833		0.0702435
	'T314'	'Early'	24	-0.0325703		-0.00662677
	'T314'	'Early'	25	0.0418434		0.0479668
	'T314'	'Early'	26	-0.0663311		0.0624353
	'T314'	'Early'	27	0.00997034		0.0624668
	'T314'	'Early'	28	0.132766		0.00547646
	'T314'	'Early'	29	-0.183917		0.0505603
	'T314'	'Early'	30	0.101052		0.0829682
	'T314'	'Early'	31	-0.0111803		0.0114046
	'T314'	'Early'	32	-0.0726809		0.0089913
	'T314'	'Early'	33	0.259265		0.127195
	'T314'	'Early'	34	-0.149551		0.128445
	'T314'	'Early'	35	0.0177545		0.0249599
	'T314'	'Early'	36	-0.0971619		0.134006
	'T314'	'Early'	37	0.133345		0.000246857
	'T314'	'Early'	38	0.0235184		0.0797286
	'T314'	'Early'	39	-0.0623015		0.0505259
	'T314'	'Early'	40	0.0162283		0.0210905
	'T314'	'Early'	41	-0.0630315		0.0662042
	'T314'	'Early'	42	0.11411		-0.0310975
	'T314'	'Early'	43	-0.0926811		0.00423594
	'T314'	'Early'	44	-0.0127922		0.131685
	'T314'	'Early'	45	-0.068159		0.0300508
	'T314'	'Early'	46	0.328806		0.0688726
	'T314'	'Early'	47	-0.00913812		0.0745734
	'T314'	'Early'	48	1.01833		-0.159838
	'T314'	'Early'	49	-0.145453		0.0209639
	'T314'	'Early'	50	0.599608		0.0925562
	'T314'	'Early'	51	0.0635045		-0.107924
	'T314'	'Early'	52	-0.262203		0.0341371
	'T314'	'Early'	53	0.0674225		0.781676
	'T314'	'Early'	54	0.552035		0.226003
	'T314'	'Early'	55	-0.418894		-0.0552602
	'T314'	'Early'	56	0.155312		-0.0466161
	'T314'	'Early'	57	0.704923		-0.154193
	'T314'	'Early'	58	-0.26826		-0.0598189
	'T314'	'Early'	59	-0.154573		-0.326207
	'T314'	'Early'	60	0.368551		0.258866
	'T314'	'Early'	61	-0.174237		0.00974177
	'T314'	'Early'	62	0.517317		0.0367917
	'T314'	'Early'	63	-0.282251		0.432354
	'T314'	'Early'	64	-0.0482476		0.0701
	'T314'	'Early'	65	-0.0494255		0.0739733
	'T314'	'Early'	66	1.21733		0.452103
	'T314'	'Early'	67	0.00622434		0.155335
	'T314'	'Early'	68	0.45361		0.410425
	'T314'	'Early'	69	0.428789		0.113192
	'T314'	'Early'	70	0.0374585		-0.0950694
	'T314'	'Early'	71	-0.256176		0.059066
	'T314'	'Early'	72	-0.209125		-0.0876321
	'T314'	'Early'	73	0.646499		0.406076
	'T314'	'Early'	74	0.248818		0.149968
	'T314'	'Early'	75	-0.286504		1.75223
	'T314'	'Early'	76	0.6525		0.194685
	'T314'	'Early'	77	0.0241949		0.481617
	'T314'	'Early'	78	-0.108242		-0.0959086
	'T314'	'Early'	79	0.017686		-0.137875
	'T314'	'Early'	80	0.740468		0.0414829
	'T314'	'Early'	81	0.442594		1.52547
	'T314'	'Early'	82	0.237065		-0.282997
	'T314'	'Early'	83	-0.0391659		0.347586
	'T314'	'Early'	84	0.17381		1.5431
	'T314'	'Early'	85	-0.675836		0.178142
	'T314'	'Early'	86	-0.190351		1.97565
	'T314'	'Early'	87	0.400557		2.77488
	'T314'	'Early'	88	-0.120488		-0.0110716
	'T314'	'Early'	89	-0.0558139		0.0199723
	'T314'	'Early'	90	0.0829238		0.148279
	'T314'	'Early'	91	-0.0610921		-0.0343659
	'T314'	'Early'	92	-0.341144		0.166485
	'T314'	'Early'	93	0.824363		0.0625996
	'T314'	'Early'	94	0.0687371		-0.419579
	'T314'	'Early'	95	-0.183445		0.0205155
	'T314'	'Early'	96	-0.376743		0.106291
	'T314'	'Early'	97	-0.0359657		0.342273
	'T314'	'Early'	98	-0.00426327		0.193749
	'T314'	'Early'	99	0.0328459		0.848216
	'T314'	'Early'	100	-0.599503		-0.10941
	'T314'	'Early'	101	0.13563		0.265014
	'T314'	'Early'	102	1.96275		-0.319671
	'T314'	'Early'	103	0.316981		-0.248125
	'T314'	'Early'	104	0.239466		0.159015
	'T314'	'Early'	105	0.79192		-0.0807566
	'T314'	'Early'	106	-0.16277		0.510967
	'T314'	'Early'	107	0.412822		0.407325
	'T314'	'Early'	108	-0.239419		0.11243
	'T314'	'Early'	109	-0.176037		1.08033
	'T314'	'Early'	110	0.128621		1.24291
	'T314'	'Early'	111	1.46601		1.94908
	'T314'	'Early'	112	-0.089968		0.0369525
	'T314'	'Early'	113	-0.0580971		0.80745
	'T314'	'Early'	114	0.0661389		0.623529
	'T314'	'Early'	115	0.0104851		0.950472
	'T314'	'Early'	116	0.0708538		0.0281021
	'T314'	'Early'	117	0.872012		0.0353944
	'T314'	'Early'	118	-0.230846		0.0213323
	'T314'	'Early'	119	-0.303391		-0.633717
	'T314'	'Early'	120	0.434536		-0.436037
	'T314'	'Early'	121	-0.2857		1.91034
	'T314'	'Early'	122	0.232896		0.0937162
	'T314'	'Early'	123	-0.191152		-0.330743
	'T314'	'Early'	124	-0.179753		0.184066
	'T314'	'Early'	125	0.135362		1.29521
	'T314'	'Early'	126	2.47938		0.134043
	'T314'	'Early'	127	-0.120499		-0.177332
	'T314'	'Early'	128	0.314676		-0.0133682
	'T314'	'Early'	129	1.13596		0.160328
	'T314'	'Early'	130	0.83022		-0.0884088
	'T314'	'Early'	131	0.146725		0.697053
	'T314'	'Early'	132	-0.175618		0.460988
	'T314'	'Early'	133	-0.0484476		0.0910204
	'T314'	'Early'	134	0.089246		0.835721
	'T314'	'Early'	135	-0.161756		-0.0103711
	'T314'	'Early'	136	0.356645		0.912721
	'T314'	'Early'	137	0.615617		0.724249
	'T314'	'Early'	138	0.229806		0.379598
	'T314'	'Early'	139	0.564685		0.111299
	'T314'	'Early'	140	0.270188		0.143475
	'T314'	'Early'	141	1.97413		0.833464
	'T314'	'Early'	142	-0.370018		0.283661
	'T241'	'Early'	1	0.478833		0.0807273
	'T241'	'Early'	2	-0.914775		-0.154898
	'T241'	'Early'	3	1.91209		1.76123
	'T241'	'Early'	4	0.156482		0.22459
	'T241'	'Early'	5	0.428152		2.82253
	'T241'	'Early'	6	0.503695		1.67193
	'T241'	'Early'	7	1.07027		0.0687938
	'T241'	'Early'	8	0.781305		0.0809151
	'T241'	'Early'	9	-0.841386		0.0568142
	'T241'	'Early'	10	0.315951		1.28637
	'T241'	'Early'	11	0.460044		0.262416
	'T241'	'Early'	12	-0.0279293		1.46772
	'T241'	'Early'	13	0.292855		0.368927
	'T241'	'Early'	14	-0.919574		2.15986
	'T241'	'Early'	15	-0.851074		-0.240029
	'T241'	'Early'	16	0.701695		-0.403756
	'T241'	'Early'	17	0.787212		0.0488925
	'T241'	'Early'	18	-0.250175		-0.022389
	'T241'	'Early'	19	0.438913		1.518
	'T241'	'Early'	20	-0.396168		-0.383308
	'T241'	'Early'	21	1.13658		-0.107933
	'T241'	'Early'	22	-0.253369		-0.431543
	'T241'	'Early'	23	-0.312302		0.391526
	'T241'	'Early'	24	-0.580732		0.188401
	'T241'	'Early'	25	-0.37842		0.984491
	'T241'	'Early'	26	0.377556		0.931632
	'T241'	'Early'	27	1.28187		0.801719
	'T241'	'Early'	28	0.265549		1.79008
	'T241'	'Early'	29	-0.336998		-0.353671
	'T241'	'Early'	30	-0.0545232		0.112974
	'T241'	'Early'	31	-0.563032		0.0116434
	'T241'	'Early'	32	0.354062		2.22126
	'T241'	'Early'	33	0.469372		0.00554247
	'T241'	'Early'	34	0.513105		1.03528
	'T241'	'Early'	35	1.68356		-0.256963
	'T241'	'Early'	36	0.266067		0.186023
	'T241'	'Early'	37	0.431332		0.268118
	'T241'	'Early'	38	-0.046761		-0.115606
	'T241'	'Early'	39	-0.254004		0.130726
	'T241'	'Early'	40	0.275851		0.0739986
	'T241'	'Early'	41	0.227036		0.167307
	'T241'	'Early'	42	0.0284384		-0.127556
	'T241'	'Early'	43	-0.289561		0.134959
	'T241'	'Early'	44	-0.293554		0.814493
	'T241'	'Early'	45	0.225017		0.866588
	'T241'	'Early'	46	-0.00829849		-0.313393
	'T241'	'Early'	47	-0.0612216		0.645623
	'T241'	'Early'	48	-0.142152		0.847958
	'T241'	'Early'	49	-0.467369		0.120904
	'T241'	'Early'	50	0.112		0.115311
	'T241'	'Early'	51	-0.261096		0.408653
	'T241'	'Early'	52	-0.0357662		1.10991
	'T241'	'Early'	53	0.344238		0.895052
	'T241'	'Early'	54	0.179668		0.118396
	'T241'	'Early'	55	0.256567		0.290932
	'T241'	'Early'	56	0.0397991		1.25375
	'T241'	'Early'	57	1.12917		1.16946
	'T241'	'Early'	58	-0.33377		-0.488363
	'T241'	'Early'	59	-0.103978		0.176251
	'T241'	'Early'	60	-0.00439826		0.0735946
	'T241'	'Early'	61	-0.19987		0.161739
	'T241'	'Early'	62	-0.0790702		0.16153
	'T241'	'Early'	63	0.0977082		0.0862825
	'T241'	'Early'	64	0.00174197		0.13025
	'T241'	'Early'	65	1.12407		0.0411377
	'T241'	'Early'	66	0.342124		-0.143496
	'T241'	'Early'	67	0.23327		0.0552464
	'T241'	'Early'	68	-0.26262		0.159229
	'T241'	'Early'	69	-0.250243		-0.165465
	'T241'	'Early'	70	0.15114		0.130439
	'T241'	'Early'	71	0.174585		0.0209784
	'T241'	'Early'	72	0.346142		0.178478
	'T241'	'Early'	73	0.425334		0.313507
	'T241'	'Early'	74	0.144502		0.204183
	'T241'	'Early'	75	0.396924		-0.139832
	'T241'	'Early'	76	0.447724		-0.135079
	'T241'	'Early'	77	-0.0827705		0.0695492
	'T241'	'Early'	78	0.157111		-0.146595
	'T241'	'Early'	79	0.229898		0.0473872
	'T241'	'Early'	80	0.494143		0.117557
	'T241'	'Early'	81	0.0323238		-0.0866115
	'T241'	'Early'	82	-0.0870166		0.0749681
	'T241'	'Early'	83	0.544323		-0.00897451
	'T241'	'Early'	84	0.146739		-0.100685
	'T241'	'Early'	85	0.323487		-0.0263841
	'T241'	'Early'	86	0.138779		0.235982
	'T241'	'Early'	87	0.131459		-0.0927188
	'T241'	'Early'	88	0.25163		0.0718139
	'T241'	'Early'	89	0.214195		-0.0586205
	'T241'	'Early'	90	-0.0501562		0.4612
	'T241'	'Early'	91	1.97714		0.00760471
	'T241'	'Early'	92	0.397177		-0.107137
	'T241'	'Early'	93	1.18917		0.070303
	'T241'	'Early'	94	0.333985		0.0450934
	'T241'	'Early'	95	0.403848		0.00979972
	'T241'	'Early'	96	0.693737		0.161914
	'T241'	'Early'	97	0.197784		0.165447
	'T241'	'Early'	98	0.00801638		-0.0429089
	'T241'	'Early'	99	1.49254		0.0866058
	'T241'	'Early'	100	0.604329		-0.108592
	'T241'	'Early'	101	0.805		0.136677
	'T241'	'Early'	102	0.132061		-0.0804561
	'T241'	'Early'	103	0.194049		0.55336
	'T241'	'Early'	104	0.481097		0.0203401
	'T241'	'Early'	105	-0.162555		0.0812456
	'T241'	'Early'	106	-0.22636		0.0628163
	'T241'	'Early'	107	0.342558		0.0153803
	'T241'	'Early'	108	0.181129		0.0211875
	'T241'	'Early'	109	0.941929		0.064472
	'T241'	'Early'	110	0.380528		0.0456799
	'T241'	'Early'	111	-0.178113		0.085557
	'T241'	'Early'	112	0.991505		0.0982424
	'T241'	'Early'	113	0.11516		0.194504
	'T241'	'Early'	114	0.0843078		0.126049
	'T241'	'Early'	115	0.578326		-0.00742211
	'T241'	'Early'	116	0.361978		-0.0135624
	'T241'	'Early'	117	0.0644753		-0.0787475
	'T241'	'Early'	118	0.139263		-0.110267
	'T241'	'Early'	119	0.0339655		0.0509148
	'T241'	'Early'	120	0.568712		-0.00649721
	'T241'	'Early'	121	0.622005		0.0456111
	'T241'	'Early'	122	0.270025		-0.281715
	'T241'	'Early'	123	0.700229		0.0530484
	'T241'	'Early'	124	0.251548		0.0429045
	'T241'	'Early'	125	0.235839		-0.179349
	'T241'	'Early'	126	-0.0843968		-0.246524
	'T241'	'Early'	127	0.492899		-0.0888766
	'T241'	'Early'	128	0.222109		-0.102142
	'T241'	'Early'	129	0.376787		0.00793357
	'T241'	'Early'	130	0.215345		0.00395992
	'T241'	'Early'	131	-0.20623		-0.0340366
	'T241'	'Early'	132	0.452792		0.19919
	'T241'	'Early'	133	-0.0647311		-0.0102009
	'T241'	'Early'	134	0.44744		0.00953772
	'T241'	'Early'	135	0.139128		0.168784
	'T241'	'Early'	136	0.64974		0.306394
	'T241'	'Early'	137	0.611915		0.0721388
	'T241'	'Early'	138	1.16803		0.11884
	'T241'	'Early'	139	0.173199		0.146921
	'T241'	'Early'	140	1.31941		0.0272556
	'T241'	'Early'	141	0.430452		0.0760441
	'T241'	'Early'	142	0.337448		-0.215351
	'T241'	'Early'	143	-0.0790887		0.15944
	'T241'	'Early'	144	0.751987		0.0286767
	'T241'	'Early'	145	0.789758		0.0845766
	'T241'	'Early'	146	-0.0778585		0.10738
	'T241'	'Early'	147	0.930938		-0.292082
	'T241'	'Early'	148	2.04006		0.337045
	'T241'	'Early'	149	0.468181		0.156071
	'T241'	'Early'	150	0.132807		-0.0856803
	'T241'	'Early'	151	0.189749		0.0231757
	'T241'	'Early'	152	1.76696		0.343406
	'T241'	'Early'	153	-0.0885708		-0.00339357
	'T241'	'Early'	154	-0.0903398		0.126175
	'T241'	'Early'	155	1.08553		0.012565
	'T241'	'Early'	156	0.86804		-0.183361
	'T241'	'Early'	157	0.130457		0.0507758
	'T241'	'Early'	158	0.607627		0.00985906
	'T241'	'Early'	159	0.115799		0.206547
	'T241'	'Early'	160	0.477523		0.0978698
	'T241'	'Early'	161	0.201632		0.107023
	'T241'	'Early'	162	0.0515333		0.0616883
	'T241'	'Early'	163	-0.215574		0.102115
	'T241'	'Early'	164	-0.0691607		0.0771923
	'T241'	'Early'	165	0.252626		0.138591
	'T241'	'Early'	166	0.185237		-0.0398444
	'T241'	'Early'	167	0.474441		0.0829758
	'T241'	'Early'	168	0.0087079		0.129808
	'T241'	'Early'	169	0.129808		0.109174
	'T241'	'Early'	170	0.435018		0.243938
	'T241'	'Early'	171	0.232141		0.0895432
	'T241'	'Early'	172	1.1705		-0.0072473
	'T241'	'Early'	173	0.185169		0.158305
	'T241'	'Early'	174	0.417993		-0.0415506
	'T241'	'Early'	175	0.0899113		0.0876439
	'T241'	'Early'	176	0.31466		0.0109059
	'T241'	'Early'	177	0.0696557		0.020536
	'T241'	'Early'	178	-0.0881606		-0.00390963
	'T241'	'Early'	179	0.304533		0.121491
	'T241'	'Early'	180	0.354402		0.34115
	'T241'	'Early'	181	0.194215		-0.0250797
	'T241'	'Early'	182	0.203744		0.00782327
	'T241'	'Early'	183	0.75778		0.0713984
	'T241'	'Early'	184	0.856156		0.16541
	'T131'	'Late'	1	0.347705		0.199574
	'T131'	'Late'	2	0.517179		0.133554
	'T131'	'Late'	3	1.76495		1.14426
	'T131'	'Late'	4	0.240726		1.64343
	'T131'	'Late'	5	-0.0502802		-0.193254
	'T131'	'Late'	6	0.424724		0.178303
	'T131'	'Late'	7	0.957545		0.168965
	'T131'	'Late'	8	-0.128925		0.0351778
	'T131'	'Late'	9	0.030527		0.0472098
	'T131'	'Late'	10	2.39804		1.90308
	'T131'	'Late'	11	1.90324		0.857028
	'T131'	'Late'	12	1.73598		0.583832
	'T131'	'Late'	13	-0.210501		0.377456
	'T131'	'Late'	14	1.58722		0.139512
	'T131'	'Late'	15	0.782721		0.411716
	'T131'	'Late'	16	3.89813		-0.70428
	'T131'	'Late'	17	1.88316		-0.415211
	'T131'	'Late'	18	3.91216		0.525922
	'T131'	'Late'	19	1.35277		2.30509
	'T131'	'Late'	20	0.234918		4.38901
	'T131'	'Late'	21	0.887871		-0.022417
	'T131'	'Late'	22	0.383444		0.634138
	'T131'	'Late'	23	0.501348		0.946395
	'T131'	'Late'	24	0.403787		-0.105949
	'T131'	'Late'	25	1.29261		1.18893
	'T131'	'Late'	26	0.177869		1.26391
	'T131'	'Late'	27	1.16396		1.17816
	'T131'	'Late'	28	1.61864		0.217216
	'T131'	'Late'	29	2.11366		0.404889
	'T131'	'Late'	30	-0.33365		0.329265
	'T131'	'Late'	31	0.0943167		0.0180128
	'T131'	'Late'	32	0.555773		0.0397316
	'T131'	'Late'	33	5.28083		0.921713
	'T131'	'Late'	34	0.717316		0.0637189
	'T131'	'Late'	35	0.229803		0.870746
	'T131'	'Late'	36	1.63957		0.599021
	'T131'	'Late'	37	1.54093		1.06307
	'T131'	'Late'	38	2.54176		2.93655
	'T131'	'Late'	39	0.288386		0.0864194
	'T131'	'Late'	40	2.74573		0.724834
	'T131'	'Late'	41	-0.148686		1.74205
	'T131'	'Late'	42	1.39653		0.335551
	'T131'	'Late'	43	-0.234058		1.51996
	'T131'	'Late'	44	0.570368		0.106051
	'T131'	'Late'	45	0.218618		0.652013
	'T131'	'Late'	46	1.34096		2.31788
	'T131'	'Late'	47	-0.558516		5.57158
	'T131'	'Late'	48	2.03023		1.98436
	'T131'	'Late'	49	0.11596		-0.184488
	'T131'	'Late'	50	0.715054		0.701123
	'T131'	'Late'	51	0.760141		2.05199
	'T131'	'Late'	52	0.673945		0.311943
	'T131'	'Late'	53	2.95593		4.0294
	'T131'	'Late'	54	6.74807		1.37017
	'T131'	'Late'	55	0.257091		1.70945
	'T131'	'Late'	56	1.26835		1.89414
	'T131'	'Late'	57	2.77582		0.429727
	'T131'	'Late'	58	-0.430887		-0.986045
	'T131'	'Late'	59	9.44764		3.06825
	'T131'	'Late'	60	0.686507		0.347079
	'T131'	'Late'	61	1.65426		3.53565
	'T131'	'Late'	62	0.382415		1.9367
	'T131'	'Late'	63	-0.213518		0.383159
	'T131'	'Late'	64	0.451989		8.5992
	'T131'	'Late'	65	-0.0814649		-0.292811
	'T131'	'Late'	66	-0.228125		0.502043
	'T131'	'Late'	67	1.25937		2.68584
	'T131'	'Late'	68	3.97438		0.682046
	'T131'	'Late'	69	-0.51981		-0.0484581
	'T131'	'Late'	70	3.24459		0.664546
	'T131'	'Late'	71	2.35063		-0.0240452
	'T131'	'Late'	72	-0.131859		0.648911
	'T131'	'Late'	73	0.734056		3.26303
	'T131'	'Late'	74	2.51179		0.00815107
	'T131'	'Late'	75	2.39859		0.686295
	'T131'	'Late'	76	-0.348676		1.47623
	'T131'	'Late'	77	-0.349554		-0.183114
	'T131'	'Late'	78	0.463704		1.35233
	'T131'	'Late'	79	1.95113		0.787401
	'T131'	'Late'	80	-0.60416		1.2174
	'T131'	'Late'	81	2.57542		1.03625
	'T131'	'Late'	82	0.793294		0.0415121
	'T131'	'Late'	83	-0.287161		0.424017
	'T131'	'Late'	84	0.516835		1.15772
	'T131'	'Late'	85	1.33582		0.479307
	'T131'	'Late'	86	0.663681		3.68256
	'T131'	'Late'	87	2.96251		0.604914
	'T131'	'Late'	88	2.41011		-0.0327023
	'T131'	'Late'	89	3.68057		1.40155
	'T131'	'Late'	90	1.51879		0.743596
	'T131'	'Late'	91	4.58106		3.48639
	'T131'	'Late'	92	-0.977201		0.0445619
	'T131'	'Late'	93	4.08193		2.79866
	'T131'	'Late'	94	5.06576		-0.13413
	'T131'	'Late'	95	1.15172		0.0128356
	'T131'	'Late'	96	0.423052		0.602107
	'T131'	'Late'	97	5.02076		1.14516
	'T131'	'Late'	98	1.98683		3.23252
	'T131'	'Late'	99	0.0882356		0.291652
	'T131'	'Late'	100	1.06181		-0.0271501
	'T131'	'Late'	101	0.0379296		1.67766
	'T131'	'Late'	102	2.1212		0.454503
	'T131'	'Late'	103	6.33442		-0.0648899
	'T131'	'Late'	104	2.48384		0.782211
	'T131'	'Late'	105	0.135647		0.576944
	'T131'	'Late'	106	-0.408865		3.83752
	'T131'	'Late'	107	1.81897		0.023048
	'T131'	'Late'	108	-0.111048		-0.234488
	'T131'	'Late'	109	0.541056		0.333687
	'T131'	'Late'	110	1.67862		-0.0185323
	'T131'	'Late'	111	12.4367		0.76198
	'T131'	'Late'	112	1.78183		0.391868
	'T131'	'Late'	113	1.88146		1.45511
	'T131'	'Late'	114	3.03737		0.748843
	'T131'	'Late'	115	4.11675		0.136271
	'T131'	'Late'	116	2.68619		1.72331
	'T131'	'Late'	117	0.541035		1.4745
	'T131'	'Late'	118	3.56877		-0.0634702
	'T131'	'Late'	119	2.64946		-0.00379011
	'T131'	'Late'	120	0.814404		2.35705
	'T131'	'Late'	121	0.408587		1.35415
	'T131'	'Late'	122	1.21761		1.6985
	'T131'	'Late'	123	0.308611		0.786312
	'T131'	'Late'	124	1.12174		0.536533
	'T131'	'Late'	125	2.33939		1.52651
	'T131'	'Late'	126	0.787559		0.596926
	'T131'	'Late'	127	0.506799		-0.327876
	'T131'	'Late'	128	0.924483		2.39649
	'T131'	'Late'	129	0.00722878		0.797993
	'T131'	'Late'	130	1.93963		0.823162
	'T131'	'Late'	131	5.42132		0.285222
	'T131'	'Late'	132	2.79534		0.46103
	'T131'	'Late'	133	0.4044		-0.0669106
	'T131'	'Late'	134	1.155		1.50755
	'T131'	'Late'	135	2.5976		0.519926
	'T131'	'Late'	136	4.21806		1.88292
	'T131'	'Late'	137	1.51702		0.695631
	'T131'	'Late'	138	2.29886		3.9298
	'T131'	'Late'	139	0.78512		0.655914
	'T131'	'Late'	140	1.01857		0.114781
	'T131'	'Late'	141	1.30931		-0.0746216
	'T131'	'Late'	142	2.12517		-0.105487
	'T131'	'Late'	143	0.793866		0.39909
	'T131'	'Late'	144	1.62026		1.47792
	'T131'	'Late'	145	0.613133		1.48312
	'T131'	'Late'	146	1.38638		2.99847
	'T131'	'Late'	147	0.523093		0.406274
	'T131'	'Late'	148	0.893721		2.58103
	'T131'	'Late'	149	1.90736		1.70346
	'T131'	'Late'	150	1.57656		1.023
	'T131'	'Late'	151	3.5973		0.553769
	'T131'	'Late'	152	0.195181		-0.184115
	'T131'	'Late'	153	-0.684838		-0.639911
	'T131'	'Late'	154	0.718492		0.241454
	'T131'	'Late'	155	2.48582		2.21002
	'T131'	'Late'	156	-0.145186		1.0694
	'T131'	'Late'	157	2.48868		0.999173
	'T131'	'Late'	158	0.336716		0.783656
	'T131'	'Late'	159	4.25902		0.140015
	'T131'	'Late'	160	3.65981		8.1815
	'T131'	'Late'	161	-0.0378856		0.359245
	'T131'	'Late'	162	7.064		1.96256
	'T131'	'Late'	163	1.65007		1.67584
	'T131'	'Late'	164	3.151		3.28973
	'T131'	'Late'	165	4.01234		0.707966
	'T131'	'Late'	166	2.32102		2.11487
	'T131'	'Late'	167	1.32882		3.72221
	'T131'	'Late'	168	0.0919611		0.612195
	'T131'	'Late'	169	1.75555		5.32544
	'T131'	'Late'	170	4.30547		3.19413
	'T131'	'Late'	171	0.275985		0.680778
	'T131'	'Late'	172	3.12707		1.68198
	'T131'	'Late'	173	0.520683		0.838966
	'T131'	'Late'	174	-1.20075		-0.437414
	'T131'	'Late'	175	-0.0184171		0.0824592
	'T131'	'Late'	176	2.0933		0.116584
	'T131'	'Late'	177	1.12552		1.54058
	'T131'	'Late'	178	1.48462		14.3553
	'T131'	'Late'	179	1.36339		0.411916
	'T131'	'Late'	180	0.17668		2.33704
	'T131'	'Late'	181	1.29925		0.19833
	'T131'	'Late'	182	0.648982		0.262205
	'T131'	'Late'	183	1.46469		-0.64788
	'T131'	'Late'	184	-0.641078		0.732274
	'T131'	'Late'	185	0.786122		0.170367
	'T131'	'Late'	186	-0.0526015		0.529651
	'T131'	'Late'	187	0.946965		3.19018
	'T131'	'Late'	188	0.858733		1.0004
	'T131'	'Late'	189	0.367555		-0.0761126
	'T131'	'Late'	190	0.831524		4.65552
	'T131'	'Late'	191	0.473849		0.0410481
	'T131'	'Late'	192	0.531766		0.307454
	'T131'	'Late'	193	0.35759		3.89702
	'T131'	'Late'	194	0.495608		0.161553
	'T131'	'Late'	195	2.46214		1.88038
	'T131'	'Late'	196	0.588196		3.78818
	'T131'	'Late'	197	6.10625		2.15436
	'T131'	'Late'	198	5.17489		7.21823
	'T131'	'Late'	199	0.955108		0.382883
	'T131'	'Late'	200	1.14404		2.13047
	'T131'	'Late'	201	-0.0275772		3.16606
	'T131'	'Late'	202	0.227494		0.956659
	'T131'	'Late'	203	0.290244		-0.00996586
	'T131'	'Late'	204	2.16278		1.3885
	'T131'	'Late'	205	5.47074		5.34268
	'T131'	'Late'	206	0.566887		1.90104
	'T131'	'Late'	207	1.86908		-1.88236
	'T131'	'Late'	208	5.65183		0.476886
	'T131'	'Late'	209	3.02361		1.44654
	'T131'	'Late'	210	1.03015		0.00337696
	'T131'	'Late'	211	1.83223		0.909736
	'T131'	'Late'	212	0.505404		2.09723
	'T131'	'Late'	213	1.51615		-0.371054
	'T131'	'Late'	214	1.17258		0.652892
	'T131'	'Late'	215	1.43868		0.529632
	'T131'	'Late'	216	0.433767		-0.588878
	'T131'	'Late'	217	3.32895		3.31594
	'T131'	'Late'	218	2.03783		3.00539
	'T131'	'Late'	219	1.26639		0.287688
	'T131'	'Late'	220	0.00128437		2.22677
	'T131'	'Late'	221	0.548484		0.408969
	'T131'	'Late'	222	4.24141		0.619641
	'T131'	'Late'	223	2.42335		0.751038
	'T131'	'Late'	224	0.51534		1.20942
	'T131'	'Late'	225	-0.262397		2.0413
	'T131'	'Late'	226	-0.25128		2.268
	'T131'	'Late'	227	0.301949		0.780307
	'T131'	'Late'	228	0.709477		0.272662
	'T131'	'Late'	229	0.01365		0.232585
	'T131'	'Late'	230	0.00832432		0.174128
	'T131'	'Late'	231	1.00746		2.73407
	'T131'	'Late'	232	0.844559		-0.225875
	'T131'	'Late'	233	2.96834		2.45768
	'T131'	'Late'	234	1.49083		5.94846
	'T131'	'Late'	235	-0.225578		0.217844
	'T131'	'Late'	236	2.73124		3.58829
	'T131'	'Late'	237	5.50553		0.578364
	'T131'	'Late'	238	4.06539		-0.363732
	'T131'	'Late'	239	0.692829		1.22819
	'T131'	'Late'	240	0.491864		1.5527
	'T131'	'Late'	241	0.989479		2.4865
	'T131'	'Late'	242	0.626722		0.977303
	'T131'	'Late'	243	1.8293		0.685926
	'T131'	'Late'	244	0.546293		1.29458
	'T131'	'Late'	245	1.20082		1.13811
	'T131'	'Late'	246	-0.657778		1.06178
	'T131'	'Late'	247	-1.6754		-0.160053
	'T131'	'Late'	248	0.816933		0.479753
	'T131'	'Late'	249	0.388736		6.6843
	'T131'	'Late'	250	0.237445		0.371248
	'T131'	'Late'	251	0.0285388		-0.533616
	'T131'	'Late'	252	1.14771		1.01941
	'T131'	'Late'	253	3.67738		0.478036
	'T131'	'Late'	254	2.90698		1.49806
	'T131'	'Late'	255	1.70726		1.12993
	'T131'	'Late'	256	4.62847		0.377398
	'T131'	'Late'	257	5.10363		2.51923
	'T131'	'Late'	258	1.65223		1.78093
	'T131'	'Late'	259	0.389534		0.473947
	'T131'	'Late'	260	0.785815		4.21004
	'T131'	'Late'	261	2.76543		0.181049
	'T131'	'Late'	262	1.48537		-0.0177728
	'T131'	'Late'	263	1.92537		0.0794195
	'T131'	'Late'	264	0.495474		0.355337
	'T131'	'Late'	265	-0.479406		3.57249
	'T131'	'Late'	266	0.662295		0.732115
	'T131'	'Late'	267	-0.0202281		2.79263
	'T131'	'Late'	268	-0.664368		1.26663
	'T131'	'Late'	269	0.364508		0.508515
	'T131'	'Late'	270	-0.0526422		0.538871
	'T131'	'Late'	271	1.18413		0.219353
	'T131'	'Late'	272	-0.497869		0.123992
	'T131'	'Late'	273	4.16582		-0.232296
	'T131'	'Late'	274	3.6234		0.538053
	'T131'	'Late'	275	0.871721		1.30731
	'T131'	'Late'	276	0.56465		0.218764
	'T131'	'Late'	277	0.372471		4.46146
	'T131'	'Late'	278	0.595289		-0.322993
	'T131'	'Late'	279	-0.38415		1.19494
	'T131'	'Late'	280	1.46366		1.76563
	'T131'	'Late'	281	3.95168		1.19037
	'T131'	'Late'	282	0.524539		-0.298197
	'T131'	'Late'	283	0.881951		1.4438
	'T131'	'Late'	284	0.480409		0.544029
	'T131'	'Late'	285	0.834282		0.524652
	'T131'	'Late'	286	4.43055		0.688652
	'T131'	'Late'	287	0.916257		1.11246
	'T131'	'Late'	288	0.93955		0.385657
	'T131'	'Late'	289	-0.581221		1.87436
	'T131'	'Late'	290	1.38196		0.534856
	'T131'	'Late'	291	1.15262		0.368778
	'T213'	'Late'	1	4.18609		1.83976
	'T213'	'Late'	2	0.927325		3.8867
	'T213'	'Late'	3	1.31778		-1.14013
	'T213'	'Late'	4	7.15651		1.56517
	'T213'	'Late'	5	3.55401		4.96128
	'T213'	'Late'	6	0.819965		0.32123
	'T213'	'Late'	7	9.59626		3.61649
	'T213'	'Late'	8	5.06745		-0.578185
	'T213'	'Late'	9	2.20144		0.595291
	'T213'	'Late'	10	2.95941		1.3262
	'T213'	'Late'	11	3.76889		5.78254
	'T213'	'Late'	12	17.255		8.74194
	'T213'	'Late'	13	1.05662		1.07923
	'T213'	'Late'	14	3.44436		8.86888
	'T213'	'Late'	15	1.43024		4.83641
	'T213'	'Late'	16	2.51666		1.6891
	'T213'	'Late'	17	3.56308		2.8262
	'T213'	'Late'	18	3.5311		2.87791
	'T213'	'Late'	19	6.84896		4.17335
	'T213'	'Late'	20	4.01451		0.990957
	'T213'	'Late'	21	4.61951		9.98114
	'T213'	'Late'	22	5.73773		2.79381
	'T213'	'Late'	23	2.97492		0.822057
	'T213'	'Late'	24	0.681593		0.518159
	'T213'	'Late'	25	1.98477		0.959225
	'T213'	'Late'	26	4.79451		2.66778
	'T213'	'Late'	27	7.4798		7.56232
	'T213'	'Late'	28	3.08583		1.30096
	'T213'	'Late'	29	5.65846		4.81959
	'T213'	'Late'	30	1.39992		2.21024
	'T213'	'Late'	31	2.44077		7.39016
	'T213'	'Late'	32	4.67463		0.771819
	'T213'	'Late'	33	3.50347		1.30487
	'T213'	'Late'	34	0.331303		0.304493
	'T213'	'Late'	35	0.296395		0.707739
	'T213'	'Late'	36	8.00796		0.942605
	'T213'	'Late'	37	3.75398		1.5749
	'T213'	'Late'	38	3.38201		2.38995
	'T213'	'Late'	39	5.17213		2.98626
	'T213'	'Late'	40	8.67483		4.54541
	'T213'	'Late'	41	1.42658		1.42141
	'T213'	'Late'	42	6.26113		10.6246
	'T213'	'Late'	43	1.08785		0.255945
	'T213'	'Late'	44	5.22365		2.36187
	'T213'	'Late'	45	3.20744		3.43099
	'T213'	'Late'	46	4.03093		4.64973
	'T213'	'Late'	47	4.00998		-0.441547
	'T213'	'Late'	48	2.24589		3.07069
	'T213'	'Late'	49	9.21225		5.75919
	'T213'	'Late'	50	4.41146		0.242992
	'T213'	'Late'	51	4.24145		1.95329
	'T213'	'Late'	52	4.50432		2.16731
	'T213'	'Late'	53	3.41255		2.25203
	'T213'	'Late'	54	4.28875		3.16926
	'T213'	'Late'	55	3.32898		-0.23407
	'T213'	'Late'	56	22.3046		4.81718
	'T213'	'Late'	57	1.2777		1.3841
	'T213'	'Late'	58	4.7484		1.59468
	'T213'	'Late'	59	4.09167		5.24911
	'T213'	'Late'	60	16.8709		2.75119
	'T213'	'Late'	61	0.846585		3.17041
	'T213'	'Late'	62	1.53949		6.61153
	'T213'	'Late'	63	5.05455		7.85971
	'T213'	'Late'	64	7.37113		5.66821
	'T213'	'Late'	65	-0.71174		1.14667
	'T213'	'Late'	66	1.42971		1.7668
	'T213'	'Late'	67	2.18197		2.54251
	'T213'	'Late'	68	3.59122		2.4254
	'T213'	'Late'	69	2.61892		1.44168
	'T213'	'Late'	70	4.47377		3.67472
	'T213'	'Late'	71	0.522587		0.00581164
	'T213'	'Late'	72	1.7193		1.22934
	'T213'	'Late'	73	3.37215		1.0039
	'T213'	'Late'	74	2.04374		4.09961
	'T213'	'Late'	75	2.0247		1.23285
	'T213'	'Late'	76	4.96955		2.10248
	'T213'	'Late'	77	2.28582		2.73541
	'T213'	'Late'	78	9.10976		8.98475
	'T213'	'Late'	79	4.71499		2.26362
	'T213'	'Late'	80	6.84459		0.458995
	'T213'	'Late'	81	4.27213		2.64626
	'T213'	'Late'	82	5.43594		3.33764
	'T213'	'Late'	83	6.95605		4.84499
	'T213'	'Late'	84	4.79435		5.47323
	'T213'	'Late'	85	7.23204		4.7405
	'T213'	'Late'	86	5.73509		9.41921
	'T213'	'Late'	87	2.51123		6.12361
	'T213'	'Late'	88	7.12411		3.76973
	'T213'	'Late'	89	0.340521		0.43838
	'T213'	'Late'	90	11.3078		1.76953
	'T213'	'Late'	91	0.46067		3.28718
	'T213'	'Late'	92	2.36281		1.45636
	'T213'	'Late'	93	4.43556		5.31867
	'T213'	'Late'	94	1.04376		1.54974
	'T213'	'Late'	95	1.51483		2.04725
	'T213'	'Late'	96	6.56412		1.80164
	'T213'	'Late'	97	4.38521		2.47976
	'T213'	'Late'	98	8.08416		3.18333
	'T213'	'Late'	99	1.67145		1.83328
	'T213'	'Late'	100	3.50296		1.98326
	'T213'	'Late'	101	6.1484		5.84989
	'T213'	'Late'	102	1.85112		2.03342
	'T213'	'Late'	103	3.64071		2.33224
	'T213'	'Late'	104	0.217665		0.739773
	'T213'	'Late'	105	5.49023		2.81276
	'T213'	'Late'	106	3.80423		2.50734
	'T213'	'Late'	107	0.667648		4.66278
	'T213'	'Late'	108	3.98673		0.346978
	'T213'	'Late'	109	5.17071		5.31884
	'T213'	'Late'	110	5.4566		1.74633
	'T213'	'Late'	111	7.0944		0.260313
	'T213'	'Late'	112	7.02495		1.93242
	'T213'	'Late'	113	3.68519		8.3112
	'T213'	'Late'	114	4.46625		0.973413
	'T213'	'Late'	115	3.72081		0.742183
	'T213'	'Late'	116	2.43309		1.96693
	'T213'	'Late'	117	3.60687		7.26816
	'T213'	'Late'	118	2.84539		0.785573
	'T213'	'Late'	119	4.44321		1.11389
	'T213'	'Late'	120	3.44042		3.92691
	'T213'	'Late'	121	11.6929		1.07122
	'T213'	'Late'	122	1.64613		0.791578
	'T213'	'Late'	123	1.99273		2.53744
	'T213'	'Late'	124	0.275248		0.579116
	'T213'	'Late'	125	1.44085		0.435662
	'T213'	'Late'	126	0.96364		0.503832
	'T213'	'Late'	127	0.922026		0.607262
	'T213'	'Late'	128	6.4007		2.37985
	'T213'	'Late'	129	5.31526		2.32737
	'T213'	'Late'	130	1.83498		0.637926
	'T213'	'Late'	131	4.5877		5.16053
	'T213'	'Late'	132	1.25206		-0.11647
	'T213'	'Late'	133	5.02588		1.85195
	'T213'	'Late'	134	4.90318		0.677514
	'T213'	'Late'	135	1.09742		0.226128
	'T213'	'Late'	136	0.657929		0.054766
	'T213'	'Late'	137	6.79031		5.06059
	'T213'	'Late'	138	0.8812		-0.596576
	'T213'	'Late'	139	0.810336		0.447603
	'T213'	'Late'	140	1.0941		2.84969
	'T213'	'Late'	141	5.40277		1.32983
	'T213'	'Late'	142	2.88705		1.08552
	'T213'	'Late'	143	10.1749		3.64383
	'T213'	'Late'	144	0.512746		1.29323
	'T213'	'Late'	145	1.00707		0.0259625
	'T213'	'Late'	146	1.59756		-0.511466
	'T213'	'Late'	147	3.72783		7.62843
	'T213'	'Late'	148	1.59757		0.418738
	'T213'	'Late'	149	2.78705		4.30133
	'T213'	'Late'	150	5.48906		4.55137
	'T213'	'Late'	151	2.39845		0.546247
	'T213'	'Late'	152	5.80012		5.31737
	'T213'	'Late'	153	17.0195		5.33442
	'T213'	'Late'	154	10.5286		13.4809
	'T213'	'Late'	155	4.22738		3.13614
	'T213'	'Late'	156	5.26772		3.08635
	'T213'	'Late'	157	0.684925		0.577611
	'T213'	'Late'	158	1.88373		3.09994
	'T213'	'Late'	159	0.367825		1.21741
	'T213'	'Late'	160	4.64486		3.28629
	'T213'	'Late'	161	5.3407		2.19856
	'T213'	'Late'	162	2.20225		1.04416
	'T213'	'Late'	163	3.08265		2.4167
	'T213'	'Late'	164	7.7908		8.41929
	'T213'	'Late'	165	4.67586		3.20131
	'T213'	'Late'	166	2.10407		5.51167
	'T213'	'Late'	167	13.0953		5.61957
	'T213'	'Late'	168	2.26332		0.147919
	'T213'	'Late'	169	3.49582		3.06288
	'T213'	'Late'	170	4.54731		5.20568
	'T213'	'Late'	171	5.43741		2.84369
	'T213'	'Late'	172	1.13933		1.06248
	'T213'	'Late'	173	6.00081		1.32954
	'T213'	'Late'	174	2.37991		4.12252
	'T213'	'Late'	175	6.34753		3.52066
	'T213'	'Late'	176	1.77138		1.44546
	'T213'	'Late'	177	61.131		7.00923
	'T213'	'Late'	178	5.14801		5.6429
	'T213'	'Late'	179	2.27311		4.51465
	'T213'	'Late'	180	4.28587		3.84325
	'T213'	'Late'	181	2.8532		1.54259
	'T213'	'Late'	182	13.2383		4.30262
	'T213'	'Late'	183	3.10081		4.94999
	'T213'	'Late'	184	1.37627		2.62978
	'T213'	'Late'	185	0.565167		0.589768
	'T213'	'Late'	186	6.75244		1.56236
	'T213'	'Late'	187	8.48431		3.07636
	'T213'	'Late'	188	1.84762		2.00147
	'T213'	'Late'	189	3.90916		4.03568
	'T213'	'Late'	190	4.613		1.35167
	'T213'	'Late'	191	10.2742		3.10574
	'T213'	'Late'	192	1.60926		1.52211
	'T213'	'Late'	193	2.94984		5.23958
	'T213'	'Late'	194	4.46204		5.2341
	'T213'	'Late'	195	9.43375		28.1852
	'T213'	'Late'	196	4.56858		6.94432
	'T213'	'Late'	197	8.75638		4.9889
	'T213'	'Late'	198	3.45322		2.99842
	'T213'	'Late'	199	1.4209		0.396225
	'T213'	'Late'	200	0.0186963		1.52092
	'T213'	'Late'	201	-0.321819		-0.00277387
	'T213'	'Late'	202	4.56976		7.35218
	'T213'	'Late'	203	4.14251		1.89325
	'T213'	'Late'	204	0.87406		0.871197
[truncated: 615 more rows]
[truncated: 970 more columns]

## Sheet: Figure 6
Figure 6 b
[truncated: 101,051 more rows]
[truncated: 248 more columns]

## Sheet: Figure 7
Figure 7 b
[truncated: 198 more rows]
[truncated: 253 more columns]

## Sheet: Figure 8
Figure 8 a
[truncated: 953 more rows]
[truncated: 2,186 more columns]

[truncated: 6 more sheets: Supp. Fig. 1, Supp. Fig. 2, Supp. Fig. 3, Supp. Fig. 4, Supp. Fig. 5, Supp. Fig. 6]
